# Supplementary material for: Isoxazole compound ML327 blocks MYC expression and tumor formation in neuroblastoma
Source: Oncotarget. 2017 Jul 20;8(53):91040–51. doi: 10.18632/oncotarget.19406 (PMC5710904; doi:10.18632/oncotarget.19406)
Supplement: Supplementary file 2 [file oncotarget-08-91040-s002.xlsx]

## Sheet: group_BE2C_7d_ML327_vs_BE2C_7d_
Genes	DMSO_1	DMSO_2	DMSO_3	ML327_1	ML327_2	ML327_3	Log Fold Change	LogCPM	P-Value	FDR
NPAS2	0	0	0	41.1095	41.5936	40.9311	12.8018	4.37769	0	0
HMCN1	0	0	0	37.7374	42.6206	34.9454	12.7033	4.27844	0	0
LRFN5	0	0	0	24.3979	25.4012	22.182	12.023	3.60628	2.17e-278	4.56e-277
TNC	0.0552129	0	0	83.5083	96.0248	91.2366	11.9352	5.50234	0	0
CAV2	0	0	0	21.5713	21.5671	21.4778	11.8654	3.45252	5.26e-300	1.27e-298
PID1	0	0	0	21.8193	22.0121	19.8494	11.8454	3.43198	1.31e-265	2.57e-264
FBLN5	0	0	0	21.0754	21.259	19.9374	11.813	3.40017	1.65e-277	3.47e-276
AMTN	0	0	0	19.3398	20.7455	17.9568	11.7137	3.30089	4.46e-235	7.49e-234
MATK	0	0	0	17.2075	18.6572	21.9179	11.7049	3.29414	1.36e-195	1.77e-194
SEC16B	0	0	0	16.2653	18.3834	19.6293	11.6165	3.2059	2.53e-209	3.67e-208
RCAN2	0	0	0	19.8357	18.623	14.656	11.5824	3.17441	3e-163	3.1e-162
CFI	0	0	0	18.1497	17.1852	16.5925	11.5484	3.14221	7.48e-234	1.25e-232
ITGBL1	0	0	0	16.7612	18.9996	15.0961	11.5241	3.11431	4.97e-181	5.9e-180
PLAGL1	0	0	0	17.7034	16.6032	15.7563	11.4956	3.09042	8.01e-220	1.23e-218
AFF2	0	0	0	17.9017	16.6375	14.5239	11.4671	3.06192	6.4e-187	7.92e-186
GSTA1	0	0	0	15.8686	17.4248	15.4922	11.4642	3.05512	7.88e-211	1.15e-209
KCNK1	0	0	0	15.3231	15.1996	18.2649	11.4588	3.05398	4.89e-184	5.94e-183
ATP8A2	0	0	0	14.4305	17.1852	16.0643	11.4324	3.02323	1.89e-192	2.42e-191
DAB2	0	0	0	16.0173	16.569	15.1401	11.4306	3.02362	7.23e-218	1.1e-216
F2RL1	0.0552129	0	0	62.4825	62.9211	63.9493	11.4174	4.98875	0	0
C3AR1	0	0	0	14.0338	16.7059	16.2844	11.4119	3.00358	1.18e-187	1.47e-186
MDFIC	0	0	0	16.1165	14.378	16.1964	11.3922	2.99122	9.92e-201	1.33e-199
LAMA1	0	0	0	13.637	15.7131	16.4604	11.3727	2.9663	2.28e-183	2.75e-182
CD70	0	0	0	15.0751	14.3438	15.7122	11.345	2.94373	2.54e-206	3.58e-205
PLA2G4A	0	0	0	15.571	14.378	14.5239	11.3234	2.92288	1.96e-205	2.75e-204
ICAM1	0	0	0	14.0833	14.6861	13.8637	11.2681	2.86436	8.82e-204	1.22e-202
HOXB9	0	0	0	15.5214	13.2826	13.4236	11.247	2.84913	2.48e-175	2.83e-174
LPAR4	0	0	0	16.8108	12.5979	12.0152	11.2194	2.8209	8.21e-127	6.24e-126
SLFN11	0	0	0	14.2321	13.0772	13.1155	11.1856	2.78822	1.91e-188	2.4e-187
MMP10	0	0	0	13.8354	13.3168	12.1473	11.1477	2.74901	7.94e-176	9.06e-175
IFITM2	0	0	0	14.6288	12.7691	11.3991	11.1268	2.73002	3.28e-146	2.94e-145
SLC4A10	0	0	0	13.1907	13.351	11.9272	11.119	2.71944	6.59e-176	7.54e-175
KAL1	0	0	0	11.5543	12.8718	13.6877	11.1069	2.70686	4.92e-164	5.13e-163
SLFN5	0	0	0.0501744	50.4323	50.6313	49.8655	11.0905	4.66369	0	0
FMO3	0	0	0	13.3891	12.2898	11.8392	11.0784	2.6832	1.24e-171	1.38e-170
DDIT4L	0	0	0	10.9096	12.0502	11.4431	10.961	2.56319	1.57e-164	1.64e-163
MAMLD1	0	0	0	9.2236	13.0772	10.8269	10.9094	2.51302	3.01e-111	1.99e-110
EFEMP1	0	0	0	11.4055	10.7151	10.5629	10.8798	2.48959	1.08e-159	1.09e-158
PAWR	0	0	0	10.4137	10.3043	11.3991	10.8557	2.46536	2.02e-152	1.92e-151
KLK6	0	0	0	10.86	10.5097	10.6069	10.8492	2.4592	2.27e-161	2.33e-160
HEPH	0.0552129	0	0.0501744	72.6978	74.492	74.6882	10.8394	5.21653	0	0
CSMD3	0	0	0	9.81867	10.6808	10.5188	10.8109	2.41785	6.52e-152	6.15e-151
CSMD2	0	0	0	10.1162	10.5097	10.3868	10.8087	2.41711	1.16e-156	1.13e-155
CAV1	0	0.0506441	0	41.0599	42.7233	39.6987	10.8022	4.37664	0	0
SGMS2	0	0	0	8.82689	11.2286	10.5188	10.7934	2.39941	1.98e-124	1.48e-123
NPY1R	0	0	0	10.9096	10.0646	8.97842	10.7547	2.36736	3.62e-131	2.84e-130
IL33	0.0552129	0.0506441	0.0501744	100.468	99.3112	98.3666	10.7504	5.64099	0	0
GSTA2	0	0	0	11.0584	9.6196	7.52603	10.6679	2.28276	1.57e-96	9.09e-96
ALDH1A1	0	0.0506441	0	36.0018	39.2315	35.3415	10.6441	4.21906	0	0
C3	0	0	0	8.82689	9.20879	9.6386	10.6439	2.25782	2.24e-139	1.91e-138
HTR7	0	0	0	8.87648	9.27726	9.50657	10.6436	2.25719	4.58e-141	3.95e-140
TGFBI	0	0.101288	0	63.623	66.0021	63.113	10.6369	5.01459	0	0
TBX1	0	0	0	9.91785	7.90792	9.46255	10.6142	2.23485	4.3e-114	2.94e-113
FABP4	0	0	0	8.7773	8.96916	9.15447	10.6025	2.21811	3.41e-139	2.91e-138
WBSCR17	0	0	0	8.2814	10.3043	7.92214	10.5882	2.2008	8.21e-105	5.14e-104
CELF2	0.0552129	0.0506441	0.0501744	90.55	87.1926	83.1825	10.5577	5.44944	0	0
FOXR2	0	0	0	8.52935	9.27726	8.09819	10.5525	2.16673	1.41e-124	1.06e-123
HLA-DMB	0	0	0	8.2814	8.72953	8.58232	10.5327	2.14915	4.6e-132	3.67e-131
MMP1	0.220852	0.101288	0.0501744	188.588	190.441	182.517	10.5266	6.55212	0	0
KLHL4	0	0	0	8.23182	8.25026	8.75836	10.5091	2.12899	8.94e-129	6.92e-128
BMP6	0	0.151932	0	79.442	86.5079	82.4783	10.4892	5.37915	0	0
CLDN1	0	0	0.100349	56.135	58.2995	58.4918	10.4803	4.8591	0	0
RNASE1	0	0	0.0501744	32.5305	34.165	31.9086	10.4781	4.05535	0	0
IRF8	0	0	0	8.33099	8.66106	7.48202	10.4687	2.08714	3e-118	2.13e-117
PTGS2	0	0	0	8.72771	8.18179	7.394	10.4536	2.07592	4.85e-116	3.39e-115
SLITRK2	0	0	0	8.2814	8.21602	7.70208	10.4496	2.07061	1.01e-122	7.44e-122
PADI2	0	0	0	8.38058	7.87369	7.96615	10.4471	2.0709	1.66e-123	1.23e-122
HOXB6	0	0	0	9.17401	6.98362	8.01016	10.4381	2.06487	1.91e-100	1.15e-99
HOXA10	0	0	0	7.98387	8.55836	7.394	10.4381	2.05667	2.5e-116	1.75e-115
BTNL9	0	0	0	9.47155	6.26472	7.92214	10.4072	2.03319	1.01e-81	4.96e-81
EMR2	0.0552129	0.0506441	0.0501744	80.9297	74.6974	77.2409	10.3924	5.28604	0	0
CYP4F22	0	0	0	7.3888	7.73676	7.74609	10.37	1.99274	1e-119	7.22e-119
SGCD	0	0	0	8.33099	7.73676	6.68981	10.359	1.98456	7.93e-105	4.97e-104
SIDT1	0	0	0	6.79373	8.11332	7.61406	10.3534	1.97327	1.82e-107	1.17e-106
HOXB13	0	0	0	7.19044	8.07909	7.26196	10.3528	1.97326	2.9e-112	1.93e-111
MAGEC1	0	0	0	7.24003	8.07909	6.86585	10.3303	1.95189	1.99e-106	1.26e-105
HCP5	0	0.0506441	0	31.0925	27.7633	29.3119	10.3115	3.89508	0	0
SLC34A2	0	0	0	8.47976	7.70252	5.63352	10.2988	1.92599	2.03e-79	9.75e-79
SPTA1	0	0	0	8.13264	7.08632	6.60178	10.2951	1.92512	3.57e-102	2.18e-101
RBFOX3	0	0	0	7.93428	6.74399	6.95388	10.2801	1.91248	1.02e-103	6.3e-103
ACAN	0	0	0	6.19866	7.73676	7.394	10.2756	1.89852	1.32e-98	7.75e-98
HMGA2	0	0.0506441	0.100349	70.8135	70.0074	70.6831	10.255	5.14807	0	0
CCND2	0	0.151932	0	69.5737	70.1785	70.551	10.2473	5.13995	0	0
CEMIP	0.441703	0.709017	0.602092	690.877	751.082	720.959	10.2454	8.49573	0	0
AMBN	0.0552129	0.0506441	0.0501744	76.1195	70.8974	63.113	10.2453	5.13868	0	0
CYP4F12	0	0	0	6.99208	6.81245	7.08591	10.2352	1.86606	6.36e-110	4.15e-109
SNRPN	0	0	0	8.52935	6.33319	5.9416	10.2236	1.85647	2.12e-79	1.02e-78
IL7R	0	0	0	7.24003	6.98362	6.11765	10.1986	1.82958	2.8e-100	1.68e-99
PLSCR4	0	0	0	6.09948	7.70252	6.2937	10.1913	1.81711	1.47e-89	7.95e-89
CYS1	0	0	0	6.54578	6.36742	7.34998	10.1902	1.82352	2.72e-101	1.65e-100
VAT1L	0	0	0.250872	109.047	110.814	103.34	10.1896	5.75741	0	0
MME	0.0552129	0.0506441	0.0501744	66.8463	69.802	64.1693	10.1818	5.07389	0	0
RUNX2	0	0	0	7.14085	6.60705	6.33771	10.1772	1.81119	3.02e-102	1.85e-101
HLA-DOA	0	0	0	6.29783	6.81245	6.60178	10.1579	1.78756	8.08e-103	4.95e-102
TMEM233	0	0	0	7.14085	6.60705	5.9416	10.1495	1.78384	6.91e-97	4.02e-96
HOXB7	0	0	0	6.4466	6.88092	6.24969	10.1483	1.77813	5.64e-101	3.41e-100
THBS1	0.165639	0.25322	0.100349	196.423	213.24	197.481	10.1453	6.66487	0	0
PAPPA	0.0552129	0.101288	0	58.1682	72.2326	64.2573	10.1381	5.0296	0	0
ALX4	0	0	0	6.59537	5.81968	7.0419	10.1275	1.76586	1.6e-93	8.97e-93
FBN3	0	0.0506441	0	24.8938	23.1076	26.8913	10.0768	3.66279	5.95e-277	1.25e-275
COL12A1	0.0552129	0.354508	0.150523	203.465	226.386	200.914	10.0673	6.7199	0	0
ANXA1	0.220852	0.101288	0.150523	170.885	177.774	165.617	10.0523	6.42591	0	0
DNER	0.0552129	0.0506441	0.150523	92.1864	103.385	95.9459	10.042	5.60937	0	0
CALB2	0	0	0	5.85153	6.29895	5.98562	10.038	1.67273	2.72e-96	1.57e-95
HLA-DRB1	0.0552129	0	0	24.3483	24.5111	23.7224	10.0347	3.61888	0	0
FOSL1	0.0552129	0	0.0501744	41.8037	45.2566	39.7867	10.0345	4.41585	0	0
CCKAR	0.0552129	0	0	25.0426	24.8192	22.0059	10.0203	3.60484	3.38e-275	6.98e-274
CYTH4	0	0	0	6.24825	5.75122	6.02963	10.0198	1.66174	3.78e-95	2.16e-94
NPNT	0	0.0506441	0	23.6541	22.5941	24.1185	9.98742	3.57438	2.38e-305	5.87e-304
C5orf46	0	0	0	5.80194	6.05932	5.63352	9.98489	1.62282	3.93e-93	2.2e-92
RFPL4A	0	0	0	5.75235	6.12779	5.58951	9.98407	1.62124	4.69e-92	2.6e-91
ELSPBP1	0	0	0	5.80194	6.29895	5.28143	9.97823	1.61501	1.22e-86	6.36e-86
HOXB5	0	0	0	6.89291	5.10078	5.5455	9.97416	1.62006	5.67e-77	2.65e-76
ZNF521	0	0	0	6.54578	5.51158	5.41346	9.97205	1.61713	1.57e-84	7.99e-84
GPR115	0	0	0	5.25646	6.57282	5.41346	9.9714	1.60637	9.83e-82	4.85e-81
KLHL14	0	0	0	6.24825	5.61428	5.50149	9.96552	1.6098	2.2e-89	1.18e-88
HRH2	0	0	0	6.14907	6.36742	4.53322	9.94792	1.58827	1.52e-71	6.71e-71
FOXA1	0	0	0	6.19866	5.37465	5.58951	9.94635	1.59299	1.82e-87	9.59e-87
FGF9	0	0	0	5.50441	4.79268	6.77783	9.94001	1.58505	3.06e-71	1.34e-70
PRSS58	0	0	0	5.554	5.68275	5.72154	9.93769	1.57938	2.67e-91	1.47e-90
PRRX1	0.0552129	0.0506441	0	40.8615	40.1558	37.6302	9.93577	4.32001	0	0
MLPH	0	0	0	5.85153	5.37465	5.76556	9.93396	1.58008	1.77e-89	9.54e-89
ESM1	0	0	0	4.41344	6.47012	5.58951	9.90692	1.54608	9.12e-69	3.88e-68
BMX	0	0	0	6.39701	5.37465	4.84131	9.90088	1.54805	2.88e-77	1.36e-76
SPP1	0.0552129	0	0	22.3152	22.3544	21.3898	9.8988	3.48512	6.84e-296	1.6e-294
PPP1R1A	0.0552129	0.0506441	0	35.5555	41.4567	38.0703	9.89511	4.27701	0	0
SIX6	0	0	0	5.20687	5.13502	5.89759	9.87155	1.5188	7.89e-83	3.94e-82
CDC42EP5	0	0	0	5.0581	4.89538	6.2937	9.8711	1.5187	1.9e-75	8.71e-75
DSP	0	0.101288	0	38.1837	37.9649	36.3538	9.85934	4.24402	0	0
COL25A1	0	0	0.100349	37.787	38.273	35.5176	9.84816	4.23231	0	0
NR2E1	0	0	0	5.10769	5.47735	5.1934	9.83726	1.48156	2.34e-84	1.19e-83
GJA1	0.0552129	0.101288	0.250872	133.593	133.168	127.855	9.83333	6.04488	0	0
GRIA3	0	0	0	4.76057	5.68275	5.23741	9.83312	1.47503	1.64e-79	7.9e-79
ESRP1	0	0	0	4.81016	5.16925	5.72154	9.82739	1.47415	9.5e-80	4.59e-79
CD5L	0	0	0	4.71098	5.92238	4.75328	9.80802	1.45079	3.18e-73	1.43e-72
DAAM2	0	0	0	5.25646	4.89538	5.41346	9.80786	1.45987	9.99e-82	4.93e-81
PALM2	0.0552129	0	0	20.4308	21.6355	18.0889	9.76569	3.35282	1.26e-223	1.98e-222
PDK4	0	0	0	5.00851	5.34042	4.62125	9.76227	1.40998	1.68e-77	7.89e-77
SULT1B1	0	0.0506441	0	18.596	21.1905	19.7613	9.75312	3.33864	6.65e-244	1.17e-242
RNF43	0	0	0	5.35564	5.34042	4.18113	9.7503	1.4006	5.48e-71	2.4e-70
IQGAP2	0.220852	0.0506441	0.100349	109.543	114.545	102.328	9.74462	5.7722	0	0
GPC4	0.0552129	0	0	20.8771	19.3077	19.2332	9.74282	3.33429	2.27e-258	4.29e-257
C11orf63	0	0	0	5.65317	4.96385	4.22514	9.74054	1.39455	2.83e-70	1.23e-69
RPRM	0	0	0	4.36385	4.34765	6.11765	9.74041	1.39367	1.96e-61	7.63e-61
NKX2-5	0	0	0.0501744	16.7612	20.7112	21.3458	9.73467	3.32146	1e-193	1.29e-192
CYP4X1	0	0	0	5.70276	4.34765	4.7973	9.733	1.39159	2.92e-70	1.27e-69
HOXA11-AS	0	0	0	5.00851	4.27918	5.50149	9.73037	1.38781	3.12e-71	1.37e-70
GABRA2	0	0	0	4.81016	4.79268	5.01735	9.72182	1.3756	1.44e-78	6.87e-78
LATS2	0	0.0506441	0.0501744	34.8612	37.0748	29.752	9.71524	4.10017	4.21e-296	9.85e-295
PRKCB	0.110426	0.0506441	0.0501744	66.1025	63.503	59.24	9.71279	4.98602	0	0
UNC5D	0	0	0	5.00851	5.61428	3.78502	9.70848	1.35987	4.57e-62	1.8e-61
SFRP4	0	0	0	4.06632	5.40888	4.4452	9.66546	1.31534	9.9e-66	4.07e-65
DMP1	0	0	0	5.20687	4.65575	4.22514	9.66501	1.32346	8.08e-72	3.57e-71
GBP3	0	0	0	4.85975	4.65575	4.53322	9.66336	1.32078	5.9e-75	2.7e-74
CDYL2	0.0552129	0	0	16.7612	19.3077	19.8934	9.66233	3.25071	3.86e-215	5.75e-214
CDX2	0	0	0	3.6696	5.61428	4.48921	9.65108	1.30358	1.44e-58	5.45e-58
HECW1	0	0	0	4.71098	4.58728	4.62125	9.6504	1.30835	1.12e-74	5.09e-74
ANO2	0	0	0	4.06632	4.55305	5.1934	9.64389	1.29979	5.21e-69	2.23e-68
TUNAR	0	0	0	5.40523	4.27918	4.22514	9.64102	1.30336	1.36e-66	5.66e-66
PAX3	0	0	0	4.41344	4.89538	4.35718	9.63279	1.28641	4.93e-73	2.21e-72
FCER2	0	0	0	4.31426	4.62151	4.70927	9.62666	1.28298	4.4e-74	2e-73
FZD10-AS1	0	0	0	5.0581	3.97108	4.66526	9.61619	1.28143	2.99e-67	1.25e-66
ASXL3	0	0	0	5.00851	4.62151	3.96107	9.61558	1.2754	3.83e-68	1.62e-67
MAF	0	0	0	4.41344	4.17648	4.97334	9.60963	1.27178	6.64e-70	2.87e-69
AMPH	0	0	0	4.6118	4.41611	4.48921	9.60706	1.26804	1e-73	4.52e-73
HOXA13	0.0552129	0	0	17.753	18.8969	15.5802	9.5622	3.15294	4.9e-196	6.4e-195
ATP8B4	0	0	0	4.66139	3.86838	4.62125	9.55931	1.22726	1.8e-66	7.45e-66
LINC00518	0	0	0	4.51262	4.17648	4.26915	9.54427	1.20992	2.94e-70	1.28e-69
SERPINA1	0	0	0	4.21509	5.06655	3.52095	9.54176	1.20083	1.03e-58	3.88e-58
ASTN1	0.165639	0.151932	0.200697	131.907	135.907	131.155	9.53927	6.06108	0	0
SPAG17	0	0	0	5.20687	4.10801	3.56496	9.53226	1.19882	1.01e-58	3.8e-58
HLA-B	0.828194	0.354508	0.301046	342.463	375.507	366.707	9.52644	7.50157	0	0
CCDC85A	0	0	0	4.01673	5.06655	3.52095	9.5209	1.18073	1.71e-57	6.37e-57
RUNX1	0	0.0506441	0	16.3149	17.014	16.3284	9.48893	3.08108	1.66e-233	2.77e-232
COL4A5	0.110426	0.101288	0.0501744	66.2512	63.8111	68.6145	9.48581	5.05907	0	0
TGFA	0	0	0	3.12412	3.93685	5.06137	9.45677	1.12393	1.56e-51	5.37e-51
ITM2A	0.165639	0	0.0501744	51.6224	53.5753	52.3301	9.45281	4.72656	0	0
FPR3	0	0	0	4.11591	4.45035	3.47694	9.45029	1.11522	1.73e-60	6.68e-60
CHL1	0.0552129	0	0	17.2075	16.6375	14.4359	9.44603	3.04108	3.51e-190	4.45e-189
PDX1	0	0	0	4.46303	4.38188	2.99281	9.42094	1.09035	2.3e-52	7.98e-52
GRM3	0	0	0	4.41344	3.56028	3.96107	9.41853	1.09507	8.59e-61	3.33e-60
KCND2	0	0	0	3.71919	4.62151	3.30089	9.40689	1.07305	1.71e-55	6.23e-55
FCRL3	0	0	0	4.51262	3.83414	3.43293	9.40499	1.07925	2.52e-58	9.5e-58
GMFG	0	0	0	3.32248	4.17648	4.13712	9.4043	1.07049	4.42e-59	1.68e-58
LYPD6B	0	0	0	3.42166	4.00531	4.09311	9.38681	1.05538	2.28e-60	8.81e-60
EN1	0	0	0	4.56221	3.79991	3.25688	9.38519	1.06035	1.42e-56	5.24e-56
LOC284578	0	0	0	3.86796	3.42334	4.22514	9.37035	1.04829	8.55e-59	3.24e-58
COL4A6	0	0.0506441	0.0501744	27.1253	25.9147	26.3191	9.35411	3.74637	0	0
P2RX2	0	0	0	4.36385	3.83414	3.03682	9.33995	1.01648	5.25e-54	1.87e-53
SEPP1	0	0	0.0501744	14.0338	15.6789	14.7	9.3304	2.92414	2.39e-197	3.14e-196
CLEC4GP1	0.0552129	0	0	15.1247	13.6249	15.9323	9.33013	2.93079	1.77e-183	2.14e-182
SLC7A10	0.0552129	0.0506441	0.0501744	37.0432	35.5685	37.102	9.30691	4.20871	0	0
LOC101927120	0	0.0506441	0	15.2239	13.488	14.92	9.29531	2.89707	1.9e-189	2.39e-188
EBI3	0	0	0	4.31426	3.18371	3.38891	9.28396	0.968837	1.31e-53	4.63e-53
PTRF	0.0552129	0.25322	0.451569	155.958	168.155	164.869	9.26398	6.35424	0	0
NAV3	0	0	0.0501744	14.4305	14.3438	13.7317	9.26278	2.86136	9.15e-203	1.26e-201
ANKRD30B	0	0	0	5.35564	2.15671	3.16886	9.25693	0.928417	6.72e-31	1.66e-30
RNF180	0	0	0	3.27289	3.42334	3.87305	9.25561	0.936484	7.1e-56	2.6e-55
HLA-DQA1	0	0	0	3.2233	3.90261	3.30089	9.24812	0.923331	2.81e-54	1e-53
CRYM	0	0	0.0501744	14.2321	14.4465	13.1155	9.23973	2.83784	5.96e-191	7.6e-190
ZNF648	0	0	0	2.97536	3.79991	3.56496	9.23643	0.912573	1.14e-54	4.1e-54
SEL1L3	0.110426	0.709017	0.150523	200.688	204.956	192.244	9.21903	6.6438	0	0
RTN1	0.110426	0.202576	0.401395	148.371	147.58	146.56	9.21608	6.21053	0	0
TRPV4	0.0552129	0	0	14.4305	13.4195	13.2476	9.21105	2.81344	3.45e-189	4.34e-188
CA3	0	0	0	3.37207	3.73144	3.03682	9.20416	0.884176	2.36e-54	8.43e-54
COL24A1	0	0	0	3.91755	2.46481	3.91706	9.20212	0.889375	1.16e-42	3.5e-42
LEPREL1	0	0	0.100349	21.9184	25.23	23.4143	9.19055	3.58043	2.9e-270	5.81e-269
TESPA1	0	0	0	4.06632	3.35488	2.68472	9.1846	0.872276	9.02e-48	2.94e-47
RBPJL	0	0	0	3.27289	3.38911	3.30089	9.17273	0.857891	2.15e-54	7.71e-54
CSMD1	0	0	0	2.87618	3.83414	3.12484	9.16771	0.847664	2.06e-50	7.01e-50
CRLF1	0.38649	0.354508	0.702441	255.137	296.153	286.473	9.15467	7.1299	0	0
PGR	0	0	0	3.2233	3.79991	2.64071	9.13785	0.822419	2.02e-47	6.56e-47
RASGRP3	0.110426	0	0.0501744	34.9604	32.7614	29.3559	9.13093	4.03428	2.20936275507289e-319	5.74591429194328e-318
LAMC2	0.0552129	0.0506441	0.150523	49.3909	52.2402	52.5062	9.12223	4.69583	0	0
SULT1E1	0	0	0.100349	22.6127	21.7382	23.1062	9.11956	3.51545	4.93e-295	1.14e-293
AHR	0.110426	0.202576	0.0501744	69.6233	72.3353	68.8346	9.11414	5.14479	0	0
RBM24	0	0	0	3.17371	2.94408	3.47694	9.10945	0.803853	3.85e-52	1.33e-51
YBX3	0.0552129	0	0.150523	38.9772	42.0044	42.7355	9.10495	4.38117	0	0
GJB2	0	0	0	3.57043	3.35488	2.46467	9.08535	0.777732	4.6e-46	1.47e-45
FBXL21	0.0552129	0	0	12.2981	12.4952	12.7194	9.08269	2.68582	3.13e-182	3.76e-181
KLK10	0	0	0	3.07453	3.04678	3.25688	9.08147	0.775421	2.78e-52	9.66e-52
MX2	0	0	0	3.47125	2.63597	3.3449	9.07888	0.778808	2.88e-48	9.48e-48
BEND7	0	0	0	3.81837	2.84138	2.72874	9.07172	0.770171	6.41e-46	2.04e-45
WFDC2	0	0	0.0501744	11.4055	12.8375	12.5434	9.05878	2.6592	2.62e-168	2.84e-167
TLL1	0	0	0	3.47125	3.01254	2.77275	9.05776	0.755462	1.4e-49	4.69e-49
ADRA1D	0	0	0	2.82659	3.62874	2.64071	9.05462	0.743648	1.16e-45	3.69e-45
ZIC2	0	0	0	3.71919	2.70444	2.86077	9.0533	0.754339	2.93e-46	9.36e-46
HCLS1	0	0	0	2.47946	3.08101	3.56496	9.05065	0.743433	4.39e-46	1.4e-45
EREG	0	0	0	2.777	2.94408	3.43293	9.04871	0.744118	3.65e-49	1.22e-48
HOXC12	0	0	0	2.57864	3.28641	3.21287	9.04844	0.73846	2.77e-48	9.13e-48
FREM2	0	0	0.100349	17.4058	24.6481	21.6979	9.04498	3.43768	1.89e-169	2.07e-168
PRND	0	0	0	3.32248	3.18371	2.55269	9.03398	0.72996	1.2e-47	3.89e-47
PRR9	0	0	0	2.52905	3.11524	3.3449	9.03074	0.723865	2.19e-47	7.09e-47
GPX8	0.0552129	0.101288	0	27.9187	31.7686	30.4562	9.02835	3.9294	0	0
OR2W3	0	0	0	3.37207	3.18371	2.46467	9.02738	0.724069	3.04e-46	9.72e-46
VAV1	0	0	0	2.777	2.80714	3.43293	9.02401	0.722642	6.01e-48	1.97e-47
PCAT19	0	0	0	3.42166	3.38911	2.15658	9.02206	0.71853	2.34e-40	6.79e-40
FOXP2	0	0	0	2.92577	3.18371	2.77275	9.01207	0.706594	4.16e-49	1.38e-48
CD53	0.0552129	0	0.0501744	22.4143	21.2247	18.9251	9.01197	3.40885	3.57e-234	5.99e-233
SAMD9L	0	0.0506441	0	11.5543	12.5979	11.179	9.00048	2.60255	3.07e-161	3.13e-160
GALNT9	0	0.0506441	0.0501744	21.6705	19.9581	20.3335	8.99595	3.39474	1.78e-266	3.49e-265
XKR4	0	0	0	2.33069	3.11524	3.30089	8.99423	0.689449	1.46e-44	4.51e-44
DENND2D	0	0	0	3.2233	3.18371	2.37664	8.99184	0.690109	6.41e-45	2e-44
NALCN	0	0	0	2.42987	3.56028	2.64071	8.98276	0.677175	9.73e-42	2.88e-41
SEC14L6	0	0	0	2.57864	2.77291	3.38891	8.98203	0.682549	8.16e-46	2.59e-45
TEK	0	0	0	2.72741	2.97831	2.99281	8.97966	0.677929	1.69e-48	5.57e-48
HERC6	0.0552129	0	0.0501744	19.0423	20.3689	21.4778	8.97517	3.3709	3.78e-251	6.91e-250
GPR143	0	0	0	2.03316	2.90984	3.697	8.97262	0.67274	2.6e-37	7.17e-37
DOK5	0	0	0	3.02494	3.21794	2.37664	8.96885	0.66718	1.31e-44	4.07e-44
HTRA1	0.0552129	0	0.150523	34.3158	39.2658	38.7745	8.96706	4.24392	0	0
TNFAIP6	0	0	0	3.27289	3.08101	2.28862	8.96598	0.667254	3.35e-43	1.02e-42
TAL1	0	0	0	2.67782	2.94408	2.99281	8.96584	0.665152	7.14e-48	2.33e-47
ZDHHC23	0	0	0.0501744	12.1494	11.5709	10.8709	8.96407	2.57142	6.52e-162	6.69e-161
WIF1	0	0	0	2.38028	2.60174	3.56496	8.94894	0.652289	6.35e-41	1.85e-40
FOLH1	0	0.0506441	0	11.7527	10.852	11.5751	8.94406	2.55412	1.41e-163	1.47e-162
THSD4	0.607342	0.557085	0.351221	244.872	254.252	243.518	8.93014	6.95668	0	0
HTR1D	0	0	0	2.97536	2.67021	2.81676	8.92806	0.63615	5.86e-47	1.89e-46
PRSS23	0.717768	0.405153	0.602092	276.51	291.224	274.59	8.92746	7.13815	0	0
NEUROD2	0	0	0	2.57864	3.32064	2.24461	8.89595	0.597968	5.86e-40	1.69e-39
CST6	0	0	0	1.93398	3.08101	3.12484	8.89487	0.598494	5.43e-38	1.51e-37
HLA-DRA	0	0	0.0501744	11.2072	10.9547	10.7829	8.89424	2.50325	3.3e-162	3.39e-161
SNX10	0	0	0.0501744	11.3559	9.58536	12.0152	8.8898	2.50186	2.08e-129	1.61e-128
BEST3	0	0	0	2.52905	3.32064	2.24461	8.88788	0.590444	1.36e-39	3.88e-39
TMEM215	0	0	0	3.2233	2.32787	2.72874	8.88615	0.601	3.28e-42	9.78e-42
RGL3	0.110426	0	0	19.7365	15.8158	21.7419	8.88133	3.28285	3.47e-161	3.54e-160
VIT	0	0	0	2.67782	2.87561	2.55269	8.8795	0.584912	4.58e-45	1.44e-44
LOC101927134	0	0	0.0501744	9.81867	10.6124	12.0152	8.87442	2.48256	5.02e-136	4.17e-135
SP100	0	0.0506441	0.100349	25.7864	28.0372	27.0233	8.87097	3.7743	0	0
EPHB6	0	0.101288	0.0501744	25.9848	26.0516	28.8278	8.86786	3.77411	1.68518700540317e-311	4.26136561781537e-310
A4GALT	0	0	0.100349	20.282	18.9653	17.3407	8.86676	3.26644	2.17e-224	3.44e-223
ABCA8	0.0552129	0	0.0501744	19.3398	17.7329	19.3652	8.8605	3.26246	1.67e-241	2.9e-240
TTYH1	0	0	0	2.57864	2.73867	2.68472	8.85853	0.566844	1.06e-44	3.28e-44
SLAMF9	0	0	0	2.03316	2.97831	2.86077	8.84782	0.553249	1.01e-39	2.9e-39
PCED1B	0	0	0	2.777	2.49904	2.72874	8.84763	0.562302	2.16e-44	6.66e-44
GRIN2C	0	0	0	2.38028	3.11524	2.33263	8.8404	0.545481	2.1e-40	6.1e-40
KCNV1	0	0	0	2.72741	2.73867	2.42065	8.8361	0.546873	1.01e-43	3.08e-43
POSTN	0.0552129	0	0	11.5543	10.0646	10.0787	8.83411	2.44817	1.4e-140	1.2e-139
DLX3	0.0552129	0.0506441	0	19.9845	18.5203	16.6805	8.83027	3.231	1.68e-210	2.45e-209
SELL	0	0	0.0501744	9.57073	11.5024	10.2108	8.82767	2.43327	2.97e-134	2.43e-133
TRH	0.220852	0.25322	0.301046	118.37	122.693	119.448	8.82385	5.91649	0	0
METTL7B	0	0.0506441	0	9.91785	10.6466	10.5629	8.8165	2.42482	1.86e-152	1.77e-151
IGSF5	0	0	0	2.92577	2.46481	2.42065	8.81043	0.528666	2.72e-42	8.13e-42
PDE1A	0	0	0	2.82659	2.49904	2.46467	8.80909	0.52645	7.11e-43	2.15e-42
ANKRD1	0.165639	0.0506441	0.150523	60.2509	56.896	53.1664	8.80451	4.83932	0	0
TPTE	0	0	0	3.12412	2.05401	2.64071	8.80075	0.522061	5.37e-38	1.5e-37
C1orf95	0.220852	0.101288	0.0501744	54.7465	56.3482	56.5553	8.78327	4.81698	0	0
SMR3B	0	0	0	2.97536	2.08824	2.64071	8.78068	0.504327	4.95e-39	1.4e-38
TJP3	0	0.0506441	0	10.017	10.8862	9.33052	8.77599	2.38464	6.62e-137	5.53e-136
LCP2	0	0	0	2.47946	2.32787	2.72874	8.76214	0.483249	3.16e-41	9.29e-41
A2M	0.0552129	0.0506441	0	16.4636	18.9653	16.2404	8.74165	3.13954	3.3e-199	4.37e-198
CCL2	0	0	0.0501744	11.0088	9.96193	8.62633	8.73853	2.35279	1.73e-120	1.25e-119
MEF2C	0	0	0.0501744	10.1658	9.55113	9.90267	8.73831	2.35392	1.39e-146	1.25e-145
CD109	0.220852	0	0	34.6133	31.6659	29.3999	8.73054	4.01435	0	0
FST	0	0	0	2.57864	2.01977	2.81676	8.72936	0.456265	4.7e-38	1.31e-37
PRTN3	0	0	0	2.42987	2.12247	2.81676	8.72518	0.451098	7.96e-39	2.24e-38
SERPINB7	0	0	0	1.98357	2.84138	2.37664	8.72287	0.437363	1.65e-37	4.57e-37
CEACAM1	0	0.0506441	0.0501744	17.8025	17.151	16.2404	8.72271	3.12497	1.42e-227	2.3e-226
LOC101929380	0	0	0	2.28111	2.25941	2.72874	8.71271	0.436951	1.53e-39	4.38e-39
FLI1	0	0.0506441	0	10.5129	9.79076	8.71435	8.71051	2.32551	1.37e-127	1.05e-126
MUM1L1	0	0	0.0501744	9.07483	10.7493	8.97842	8.70854	2.31802	3.1e-123	2.3e-122
WFDC5	0	0	0	3.12412	2.05401	1.98053	8.67654	0.406121	7e-35	1.85e-34
ZNF733P	0	0	0	2.82659	2.60174	1.54042	8.65649	0.383702	1.31e-32	3.33e-32
MICA	0.0552129	0.0506441	0	16.1661	16.7402	15.8443	8.65495	3.05658	1.81e-225	2.91e-224
PRSS22	0	0	0	2.62823	2.22517	2.15658	8.65492	0.386266	3.48e-38	9.72e-38
IL1RAP	0.165639	0.0506441	0.150523	49.6884	52.2745	50.2616	8.64495	4.67901	0	0
GPR126	0	0.101288	0	18.8439	14.3438	15.3601	8.6417	3.04815	1.59e-156	1.55e-155
SMCO3	0	0	0.0501744	9.12442	8.59259	9.77064	8.63006	2.2495	1.09e-130	8.52e-130
SULT2A1	0	0	0	2.28111	2.12247	2.46467	8.6281	0.361104	7.65e-38	2.12e-37
RHOJ	0	0	0	2.72741	1.74591	2.46467	8.62678	0.36308	3.89e-35	1.03e-34
SERPINB2	0	0	0	2.42987	2.67021	1.67245	8.62442	0.351973	1.42e-34	3.74e-34
PDYN	0	0	0	2.23152	2.39634	1.98053	8.58676	0.317262	2.47e-36	6.69e-36
GIMAP4	0	0	0	2.03316	2.43057	2.11257	8.58503	0.313639	2.6e-36	7.04e-36
PTX3	0	0	0.100349	17.1579	14.4123	15.0081	8.58223	2.99044	3.81e-182	4.56e-181
KIAA1045	0	0	0	2.38028	2.05401	2.20059	8.57519	0.314232	1.31e-36	3.56e-36
TRPC3	0	0	0	1.73562	2.63597	2.11257	8.57477	0.302701	3.26e-33	8.38e-33
OVOL2	0	0	0	2.33069	2.15671	2.11257	8.57309	0.309948	1.4e-36	3.81e-36
GABRA6	0	0	0	2.18193	2.22517	2.15658	8.57124	0.305682	9.9e-37	2.7e-36
IGF2BP2	0.165639	0.151932	0.100349	59.9038	53.6438	50.9658	8.56934	4.79006	0	0
ODAM	0.552129	0.709017	0.702441	262.377	254.799	233.043	8.55847	6.9721	0	0
MCOLN3	0	0	0	1.63645	1.88284	2.99281	8.55739	0.294083	3.46e-30	8.45e-30
BIK	0.0552129	0	0	8.2814	9.58536	8.01016	8.55381	2.16896	1.22e-115	8.47e-115
IFI44L	0	0	0	2.57864	1.95131	2.02455	8.55145	0.294482	1.21e-34	3.18e-34
HOXB8	0	0	0	1.98357	2.43057	1.98053	8.54714	0.278536	5.49e-35	1.45e-34
CLEC2B	0	0	0	1.68603	2.29364	2.42065	8.54691	0.279842	7.86e-34	2.04e-33
IL1A	0	0	0	2.28111	2.12247	2.06856	8.54534	0.284626	6.92e-36	1.86e-35
TLR3	0	0	0	1.98357	2.08824	2.37664	8.54446	0.28221	1.77e-35	4.73e-35
HOXA11	0	0	0.100349	14.6288	15.7131	14.5679	8.53826	2.94109	3.14e-204	4.38e-203
CA7	0	0	0	2.33069	2.05401	2.06856	8.53733	0.278976	1.01e-35	2.7e-35
PPP1R14C	0	0	0	1.88439	2.63597	1.71646	8.51765	0.252244	1.74e-32	4.41e-32
SLC1A1	0	0	0.100349	15.819	13.4537	15.0081	8.50884	2.91912	2.41e-179	2.84e-178
KRT222	0	0	0	1.68603	2.15671	2.37664	8.50239	0.240613	2.5e-33	6.45e-33
TRABD2A	0	0	0	1.68603	2.25941	2.24461	8.5003	0.236825	2.58e-33	6.65e-33
FNDC1	0.0552129	0.101288	0	21.2738	22.6283	18.353	8.49347	3.40379	9.6e-212	1.41e-210
C21orf88	0	0	0	3.02494	1.71167	1.54042	8.48559	0.228685	1.43e-27	3.34e-27
IL9	0	0	0	2.47946	2.12247	1.58443	8.47949	0.224705	4.68e-33	1.2e-32
NLRP5	0	0	0	2.57864	1.74591	1.89251	8.47043	0.221759	6.14e-33	1.57e-32
COLEC10	0	0	0	2.52905	1.98554	1.62844	8.46355	0.212149	1.15e-32	2.93e-32
LOC101927204	0	0	0	1.68603	2.22517	2.11257	8.46188	0.201703	6.55e-33	1.67e-32
HRH1	0	0.25322	0.0501744	37.5887	39.9847	38.1143	8.46118	4.2866	0	0
MMP12	0	0	0	2.38028	2.01977	1.71646	8.46071	0.20898	1.38e-32	3.52e-32
LRRN4	0.110426	0.506441	0.0501744	77.3592	86.1656	78.3412	8.45103	5.34382	0	0
GABRE	0	0	0	2.57864	1.74591	1.76048	8.44057	0.194016	4.66e-32	1.17e-31
TMEM200C	0	0	0	2.28111	2.01977	1.71646	8.43966	0.189178	1.79e-32	4.53e-32
FZD10	0	0	0	1.8348	2.08824	1.98053	8.4257	0.171499	5.29e-33	1.35e-32
ANXA10	0	0	0	2.18193	1.74591	2.06856	8.42395	0.179558	1.74e-32	4.4e-32
ITGB6	0	0	0	2.18193	1.74591	2.06856	8.42394	0.179558	1.72e-32	4.35e-32
AMIGO2	0.0552129	0	0	7.78551	8.48989	7.394	8.42366	2.04438	8.58e-113	5.77e-112
GLI3	0.0552129	0	0	8.92607	7.70252	7.12992	8.41877	2.04626	6.78e-104	4.22e-103
ATP8B1	0	0	0	2.13234	2.01977	1.76048	8.41819	0.16848	1.66e-32	4.22e-32
GABRD	0	0	0.0501744	7.8351	7.87369	7.92214	8.41618	2.04039	3.24e-121	2.36e-120
HS3ST4	0	0	0	1.53727	1.98554	2.33263	8.41437	0.162143	4.79e-32	1.21e-31
ARPP21	0	0	0	2.13234	1.74591	2.06856	8.41319	0.169472	2.43e-32	6.14e-32
TSPEAR-AS1	0	0	0	2.18193	1.40357	2.37664	8.40854	0.164213	1.34e-29	3.25e-29
MANSC4	0	0	0	1.78521	2.32787	1.67245	8.40781	0.152247	3.16e-32	7.99e-32
OSR2	0	0	0	1.78521	2.15671	1.8485	8.40316	0.149261	4.04e-32	1.02e-31
TRPM2	0	0	0	1.98357	1.91707	1.93652	8.39844	0.151458	1.16e-32	2.95e-32
SLC17A3	0	0	0	1.8348	1.71167	2.28862	8.39181	0.147846	1.39e-32	3.53e-32
RNF128	0	0	0	1.98357	1.84861	1.93652	8.37861	0.134828	4.33e-32	1.09e-31
KCNA4	0	0	0	1.53727	2.29364	1.80449	8.37452	0.121491	3.41e-31	8.46e-31
KLK13	0	0	0	2.33069	1.47204	2.02455	8.37268	0.134549	1.14e-30	2.81e-30
AR	0	0	0.100349	11.6039	13.9672	14.2158	8.36478	2.7715	2.7e-154	2.59e-153
MEGF10	0	0	0	1.58686	1.84861	2.15658	8.34414	0.100223	7.21e-32	1.81e-31
INHBB	0	0	0.0501744	7.43839	7.18902	7.87813	8.34281	1.97201	1.66e-113	1.12e-112
FBN2	0	0.0506441	0	6.0003	8.38719	7.61406	8.32259	1.94616	5.19e-86	2.69e-85
NCKAP1L	0	0	0.0501744	6.34742	8.42143	7.17394	8.31926	1.94208	1.97e-91	1.09e-90
KHDRBS2	0	0	0	1.58686	1.81437	2.06856	8.31201	0.0715312	2.17e-31	5.41e-31
MYH14	0.110426	0.101288	0.150523	38.5308	39.1631	42.8236	8.30639	4.34537	0	0
TFPI2	0.220852	0.101288	0.0501744	38.1341	42.1756	39.7867	8.30399	4.34086	0	0
HCK	0	0	0.0501744	7.04167	7.12055	7.61406	8.29777	1.9271	7.52e-111	4.95e-110
LINC00326	0	0	0	1.93398	1.4378	2.11257	8.29088	0.0606663	6.4e-30	1.55e-29
TRIM22	0	0	0	1.68603	1.81437	1.8485	8.27911	0.0421911	3.68e-31	9.13e-31
FOXF1	0.165639	0.405153	0.100349	68.5323	72.4037	73.896	8.27895	5.17403	0	0
ALDH1A2	0.110426	0.0506441	0.100349	30.1007	29.4065	26.3191	8.27623	3.86069	4.86640679748946e-310	0
PAX1	0	0	0	1.68603	1.98554	1.58443	8.26392	0.0249002	2.14e-30	5.26e-30
HEY2	0	0	0	1.8348	1.88284	1.54042	8.25563	0.020618	2.64e-30	6.48e-30
C8orf4	0	0	0	1.78521	1.4378	2.11257	8.25494	0.0275574	2.49e-29	5.98e-29
IGFBP3	3.14714	2.27898	4.01395	959.453	990.647	938.157	8.2535	8.91629	0	0
LYPD1	0	0.0506441	0.100349	17.2571	16.6375	18.9691	8.25335	3.1714	3.98e-215	5.92e-214
CTGF	0.110426	0.151932	0.301046	57.3748	61.8256	58.4038	8.23994	4.90116	0	0
SYPL2	0	0.0506441	0.0501744	12.5461	12.7006	11.091	8.23099	2.64316	4.51e-159	4.49e-158
PROKR2	0	0	0	1.68603	1.91707	1.54042	8.23071	-0.0039361	9.81e-30	2.38e-29
ADCY4	0	0.0506441	0.0501744	13.3891	9.96193	13.1155	8.22806	2.64464	7.9e-118	5.6e-117
C11orf87	0.110426	0.151932	0	27.8692	26.7021	27.3754	8.20779	3.79478	0	0
CYP39A1	0	0	0	1.58686	1.47204	2.06856	8.20478	-0.019154	1.2e-28	2.85e-28
GRIN2A	0	0	0.0501744	5.50441	7.97639	6.73382	8.2018	1.83029	1.19e-78	5.7e-78
COBL	0.110426	0	0.100349	21.5217	23.2445	21.1257	8.19763	3.48529	8.55e-269	1.7e-267
EGF	0	0	0	1.53727	1.88284	1.58443	8.19492	-0.0368803	5.59e-29	1.34e-28
SERPINA5	0.165639	0.0506441	0.100349	31.8859	32.5218	31.8206	8.19411	4.02431	0	0
LINC00645	0	0	0.0501744	5.85153	7.39442	6.82184	8.18999	1.81797	8.96e-92	4.96e-91
TM4SF1	0.0552129	0	0	7.3888	6.91515	5.80957	8.18245	1.81724	7.87e-91	4.32e-90
KIAA1598	0.110426	0.25322	0.100349	49.4405	44.5719	45.3322	8.1657	4.55326	0	0
HLA-DPA1	0.0552129	0.0506441	0.250872	36.2497	39.1631	33.229	8.15928	4.19788	0	0
TFAP2A	0.0552129	0	0	7.43839	6.57282	5.80957	8.15854	1.79597	1.16e-89	6.31e-89
SLC6A1	0.0552129	0	0	6.89291	5.78545	7.08591	8.14957	1.79042	1.2e-90	6.57e-90
DTNA	0.110426	0	0.301046	42.6468	39.8135	40.0948	8.14448	4.36964	0	0
ILDR2	0.110426	0	0	12.2485	12.0159	9.9907	8.14441	2.56061	7.87e-136	6.53e-135
EXOC3L2	0	0	0	1.63645	1.71167	1.4964	8.13807	-0.0837395	3.24e-28	7.65e-28
HLA-DQB1	0.0552129	0	0.100349	16.1165	16.9113	15.3161	8.12911	3.04636	2.64e-212	3.88e-211
RCAN3	0.165639	0	0	16.3645	15.8158	16.1083	8.12291	3.04422	4.19e-225	6.7e-224
EPHA3	0	0	0.0501744	6.49619	5.78545	7.08591	8.12254	1.76305	1.2e-90	6.56e-90
BNC1	0	0	0	1.73562	1.50627	1.58443	8.11754	-0.0962856	6.07e-28	1.42e-27
STK31	0	0	0	1.53727	1.6432	1.58443	8.11371	-0.104954	4.78e-28	1.13e-27
NCAN	0.165639	0.860949	0.401395	127.94	140.117	133.796	8.09552	6.07473	0	0
TAP1	0.110426	0	0.0501744	14.9264	16.6375	15.5362	8.09311	3.01016	4.66e-204	6.49e-203
DIAPH2	0.0552129	0	0.0501744	10.1658	10.4754	12.4114	8.09201	2.51017	1.11e-132	8.95e-132
DMKN	0	0.0506441	0.150523	20.0836	18.3149	21.7419	8.05985	3.35456	3.72e-222	5.79e-221
SRPX2	0	0.0506441	0	6.84332	5.88815	5.76556	8.05636	1.69981	1.71e-89	9.23e-89
PLAU	0.0552129	0.202576	0.301046	50.1843	53.3015	52.5062	8.05246	4.71572	0	0
FAM196B	0.0552129	0.303864	0.0501744	36.2002	40.1216	38.2023	8.05138	4.27362	0	0
POU4F2	0	0	0.0501744	6.69455	5.64852	6.02963	8.04472	1.68996	8.91e-90	4.84e-89
KRT18	0.110426	0.658373	0.301046	93.9716	102.016	95.8579	8.04368	5.61492	0	0
NTM	0.0552129	0.0506441	0.0501744	17.0091	14.2411	14.1278	8.03042	2.95532	6.84e-169	7.44e-168
MAGEB6	0	0.0506441	0	5.70276	6.36742	5.85358	8.0243	1.66096	4.75e-92	2.64e-91
SNPH	0.110426	0.101288	0.0501744	24.15	23.1418	24.7347	8.02137	3.61163	8.9e-303	2.17e-301
TMC5	0.110426	0.101288	0	20.6291	19.9239	17.8248	8.01951	3.31338	9.67e-228	1.57e-226
RIN3	0	0.101288	0	11.5047	10.5439	9.28651	8.01386	2.43489	1.19e-128	9.22e-128
FIBCD1	0.0552129	0.0506441	0.150523	22.7119	24.5111	24.1185	8.01229	3.59867	9.43e-298	2.23e-296
NGEF	0.0552129	0	0.150523	18.1001	20.232	19.2332	8.00375	3.29428	4.21e-240	7.23e-239
KIRREL	0.552129	0.506441	0.401395	126.155	126.903	122.221	7.99535	5.9767	0	0
DFNB31	0	0.151932	0	14.9264	14.3096	14.2158	7.97092	2.89524	2.9e-202	3.96e-201
PPIC	0.0552129	0.0506441	0.150523	20.3812	24.1003	24.7787	7.97023	3.55712	1.02e-231	1.67e-230
SAMD5	0.607342	0.506441	0.551918	143.214	134.332	140.75	7.96011	6.13287	0	0
GAD1	0	0	0.100349	11.4055	8.76376	10.0347	7.9551	2.38113	1.02e-114	7e-114
GLIS3	0.0552129	0.0506441	0	10.4633	10.3043	9.15447	7.94961	2.37146	8.64e-136	7.17e-135
FENDRR	0.165639	0.25322	0.100349	45.6221	42.1414	44.0999	7.93926	4.47517	0	0
PABPC5	0	0.0506441	0	5.00851	6.09355	5.72154	7.93566	1.57548	7.87e-82	3.89e-81
FLRT2	0.165639	0	0	14.8272	13.2826	14.3479	7.93418	2.86241	2.24e-185	2.75e-184
PPFIA2	0.110426	0	0	9.47155	9.65383	10.3428	7.92682	2.35026	2.58e-141	2.24e-140
LINC01277	0	0	0.0501744	5.0581	5.95662	5.63352	7.91961	1.56058	2.46e-83	1.24e-82
TMEM156	0.110426	0	0.100349	16.414	19.3077	18.485	7.91756	3.20986	1.87e-208	2.68e-207
HOXA7	0.0552129	0	0.150523	19.8853	18.6915	15.8003	7.91704	3.21286	1.24e-184	1.52e-183
MSRB3	0.276065	0.151932	0.250872	59.2096	56.2798	51.802	7.9164	4.81638	0	0
LINC01091	0	0	0.0501744	5.50441	5.92238	5.1934	7.91435	1.55712	1.15e-84	5.85e-84
PLEK2	0.110426	0.0506441	0	14.0338	14.515	12.8515	7.90495	2.82836	3.87e-179	4.53e-178
WNT5A	0.0552129	0.0506441	0.0501744	14.1329	14.3096	12.8515	7.90056	2.8244	1.34e-181	1.59e-180
RYR3	0.165639	0.303864	0.301046	63.5734	62.1679	61.0005	7.8738	4.97425	0	0
CHRNA6	0	0.0506441	0	5.65317	5.47735	5.01735	7.86678	1.51572	5.7e-83	2.86e-82
GCNT2	0.0552129	0.0506441	0.150523	19.9845	23.2103	20.3775	7.84802	3.43603	8.11e-234	1.35e-232
LGI3	0	0	0.0501744	4.6118	5.75122	5.45747	7.8477	1.49187	1.01e-75	4.67e-75
MPZL2	0	0	0.0501744	5.75235	5.95662	4.04909	7.83578	1.48466	2.64e-62	1.04e-61
VGLL3	0.110426	0.0506441	0	13.8354	13.488	12.1913	7.83536	2.7624	3.56e-172	3.99e-171
COMP	0.165639	0.25322	0.0501744	34.2166	37.1433	38.8185	7.83069	4.21916	0	0
MSR1	0.110426	0	0	7.98387	9.99616	9.33052	7.82472	2.24711	1.3e-113	8.83e-113
GFRA1	0	0.0506441	0.100349	13.9346	13.6249	11.267	7.81105	2.73763	1.66e-146	1.49e-145
PTPN3	0	0.101288	0.150523	20.0341	19.4446	22.182	7.79781	3.39142	3.47e-238	5.89e-237
HLA-F	0.0552129	0.151932	0.100349	23.902	23.7922	25.0428	7.78911	3.62664	9.17864144294479e-310	2.3e-308
HTN3	0.0552129	0	0.150523	17.2075	15.9528	16.1964	7.77483	3.07592	6.89e-219	1.05e-217
ITGA2	1.38032	0.860949	1.05366	229.499	251.547	237.18	7.77166	6.91221	0	0
PLEKHG4B	0.220852	0.101288	0.150523	35.5059	32.0083	38.0703	7.76505	4.1579	0	0
HOXB3	0	0.151932	0	13.2403	12.4267	11.9712	7.76335	2.69345	4.74e-171	5.26e-170
LOC728084	0	0.0506441	0.0501744	9.6699	8.55836	8.1422	7.76265	2.19394	1.37e-118	9.77e-118
GRIN3B	0	0.0506441	0.0501744	8.18223	8.35296	9.72663	7.7603	2.1894	4.35e-117	3.06e-116
UBASH3B	0	0.0506441	0.200697	20.4804	20.7112	18.573	7.75567	3.3478	2.92e-242	5.1e-241
GMNC	0	0.0506441	0	5.00851	5.03232	4.88532	7.75455	1.40879	8.32e-79	3.98e-78
PHOSPHO1	0.0552129	0	0.0501744	9.02524	8.62683	8.27423	7.74075	2.17147	1.28e-126	9.69e-126
EMP1	0.38649	0.506441	0.501744	98.633	106.226	98.0585	7.73956	5.66978	0	0
HNMT	0.0552129	0	0	4.56221	4.82691	4.70927	7.67495	1.3324	2.98e-74	1.35e-73
DKK2	0.0552129	0	0.100349	11.6039	13.0429	10.3868	7.6668	2.59531	1.14e-133	9.28e-133
RAI2	0.165639	0.101288	0.0501744	21.3234	22.286	22.226	7.64737	3.48602	6.62e-286	1.45e-284
CD33	0.110426	0.151932	0.150523	28.7122	28.6876	28.9598	7.64127	3.87196	0	0
SPRN	0	0	0.0501744	3.96714	4.65575	5.10538	7.63877	1.2972	6.18e-67	2.58e-66
SYTL2	0.165639	0.557085	0.250872	67.1934	65.8651	66.4139	7.63446	5.06993	0	0
CACNA1E	0	0.0506441	0	3.81837	4.75845	5.06137	7.63164	1.28952	1.19e-64	4.85e-64
MYPN	0.0552129	0.0506441	0	7.43839	8.35296	8.09819	7.63002	2.06007	1.82e-115	1.27e-114
ADAM28	0.0552129	0.0506441	0.150523	19.8357	17.4248	17.6928	7.62927	3.22837	3.58e-218	5.46e-217
NTS	0.276065	0.101288	0.351221	49.4901	50.3916	46.3005	7.61906	4.62459	0	0
LOC440416	0.165639	0	0	10.6121	10.9547	12.2353	7.61002	2.54406	6.51e-146	5.82e-145
DACT1	0.110426	0	0.0501744	11.4055	10.6808	11.7072	7.60618	2.54266	6.73e-156	6.53e-155
NR0B1	0	0.0506441	0.0501744	7.19044	8.31873	7.87813	7.6009	2.03092	6.05e-112	4.03e-111
SV2C	0.0552129	0	0	4.06632	4.68998	4.57724	7.59858	1.25838	8.68e-68	3.66e-67
SLC6A11	0	0.0506441	0	4.95893	5.10078	3.30089	7.59799	1.26046	2.36e-53	8.32e-53
MGST1	0.110426	0	0.0501744	10.5129	12.6321	10.2108	7.59742	2.5276	7.8e-127	5.93e-126
CNTN3	0.0552129	0.101288	0.100349	18.1993	18.1095	17.2527	7.59655	3.1931	1.51e-239	2.6e-238
CLVS2	0.110426	0.101288	0.250872	30.7453	32.1452	30.4562	7.59199	3.9834	0	0
B3GNT3	0	0	0.0501744	4.01673	4.34765	4.88532	7.58412	1.24758	7.13e-67	2.97e-66
PDGFC	0.110426	0.0506441	0	11.3559	11.1943	10.4308	7.57497	2.50952	6.6e-154	6.3e-153
KCNS1	0.0552129	0.0506441	0	6.29783	8.52413	8.09819	7.57318	2.0052	2.06e-90	1.12e-89
PLEKHG1	0.110426	0	0	8.2814	7.59982	7.17394	7.56974	2.00853	3.13e-109	2.03e-108
AMER2	0	0.0506441	0.100349	11.7527	10.1673	10.2108	7.53217	2.4712	4.41e-138	3.71e-137
SBSPON	0.110426	0.0506441	0.0501744	13.8354	12.9402	14.2598	7.50795	2.81641	3.6e-182	4.32e-181
TC2N	0	0.101288	0	7.24003	6.60705	8.1422	7.49982	1.9419	5.63e-97	3.28e-96
SLC1A6	0.165639	0	0	10.1658	9.58536	11.3551	7.48663	2.42708	2.37e-131	1.87e-130
PPP1R1B	0	0	0.0501744	3.91755	4.24495	4.13712	7.47979	1.14781	1.38e-65	5.66e-65
EVA1A	0.0552129	0.0506441	0	6.19866	7.12055	8.23022	7.47858	1.91734	1.91e-90	1.04e-89
PSG9	0	0.0506441	0	4.6118	4.14225	3.56496	7.4738	1.14658	3.33e-60	1.28e-59
PADI3	0.0552129	0	0	4.1655	3.93685	3.96107	7.44355	1.11906	4.67e-64	1.88e-63
SUSD4	0.0552129	0.25322	0.250872	32.2826	36.9036	31.9966	7.42999	4.09966	0	0
FEZ1	0.496916	0.25322	0.401395	65.9041	65.3174	67.6023	7.42152	5.06656	0	0
CSF2RB	0.110426	0.151932	0.150523	24.0012	24.6823	25.3949	7.42083	3.65469	4.41022508879726e-312	1.11715511088148e-310
LAMB3	0.110426	0.101288	0	11.8022	14.3438	12.0152	7.413	2.71748	1.07e-142	9.36e-142
HLA-DPB1	0.0552129	0.101288	0.200697	19.5878	20.6085	24.3826	7.40702	3.45948	2.39e-206	3.36e-205
GJA3	0.110426	0.151932	0.401395	36.9936	38.3072	40.799	7.39085	4.29588	0	0
KIAA0040	0	0.101288	0.100349	13.1907	14.1042	9.85866	7.37143	2.67895	4.19e-109	2.72e-108
NTN4	0.110426	0.25322	0.150523	30.0511	29.4065	29.3119	7.37009	3.91255	0	0
SLFN12	0	0.0506441	0	3.6696	3.52604	4.26915	7.36905	1.04961	9.85e-58	3.69e-57
ERICH5	0.110426	0.0506441	0	8.82689	9.85923	9.77064	7.36674	2.30522	1.55e-132	1.24e-131
SLC22A15	0.0552129	0.151932	0	12.0998	11.5367	13.4676	7.3635	2.67523	2.28e-153	2.17e-152
AIM1	0.0552129	0	0.0501744	6.39701	6.53859	6.90987	7.35733	1.80271	1.77e-100	1.06e-99
FRMD4A	0.0552129	0.0506441	0.150523	14.5297	16.0212	14.6119	7.3547	2.95398	1.67e-193	2.16e-192
PTHLH	0	0.0506441	0.0501744	6.4466	7.01785	6.24969	7.35342	1.7949	2.44e-97	1.42e-96
CACNA1A	0.165639	0.101288	0.200697	27.4724	24.4084	27.4194	7.35124	3.75137	1.86e-285	4.04e-284
SLC22A23	0.0552129	0	0	4.66139	3.35488	3.3449	7.34726	1.03214	7.39e-50	2.49e-49
DPP10	0.110426	0	0	6.69455	6.12779	6.90987	7.34289	1.79331	1.58e-96	9.15e-96
KCNQ3	0.110426	0	0.150523	15.3727	15.0969	14.4359	7.34169	2.94511	8.28e-203	1.14e-201
SAMD12	0.0552129	0.354508	0.150523	32.3818	33.7884	29.0478	7.34062	4.0131	6.08542643213504e-314	1.55226165326319e-312
SULF1	0.110426	0	0	7.53757	6.33319	5.80957	7.3388	1.78891	2.38e-85	1.23e-84
KANK3	0.0552129	0	0	3.81837	3.49181	3.91706	7.33676	1.02113	1.37e-58	5.16e-58
OSBPL10	0.0552129	0.0506441	0	6.79373	6.94939	5.76556	7.3354	1.78006	4.81e-90	2.62e-89
NFE2L3	0.0552129	0.151932	0.250872	27.2245	25.9489	24.8227	7.33	3.72819	0	4.43e-307
PTPRZ1	0.0552129	0	0	4.11591	3.11524	4.00508	7.32998	1.01766	1.3e-52	4.55e-52
EMR4P	0	0	0.0501744	3.86796	3.69721	3.56496	7.32906	1.01075	9.02e-59	3.42e-58
WIPF3	0.165639	0.0506441	0.150523	21.8193	19.1365	19.6733	7.31146	3.3697	3.25e-232	5.33e-231
S100A10	1.10426	1.31675	1.20418	191.96	200.882	185.29	7.30766	6.60209	0	0
SH3RF2	0	0.0506441	0	3.62002	4.03955	3.21287	7.30606	0.983901	2.64e-54	9.46e-54
COL5A3	0	0	0.0501744	3.52084	3.38911	3.91706	7.28702	0.972939	6.54e-56	2.4e-55
LOC100507065	0	0.0506441	0	4.1655	3.04678	3.697	7.28672	0.976983	2.25e-52	7.83e-52
HCRTR2	0.0552129	0.0506441	0	6.14907	6.53859	6.02963	7.2771	1.72347	9.55e-95	5.44e-94
LOC389332	0	0.25322	0.150523	19.9349	22.6625	24.3386	7.27662	3.51163	6.78e-225	1.08e-223
CALB1	0.110426	0.0506441	0	8.03346	8.96916	9.59459	7.26785	2.21122	9.21e-119	6.59e-118
PCP4L1	0.110426	0.0506441	0.250872	22.9598	21.8752	21.3018	7.25517	3.49401	1.53e-275	3.17e-274
CREB3L3	0.165639	0	0	8.7773	9.24303	8.23022	7.24926	2.1931	4.12e-123	3.05e-122
IFI44	0	0.0506441	0.0501744	5.85153	5.75122	6.77783	7.24395	1.69622	1.02e-87	5.4e-87
ZNF365	0.110426	0.101288	0.0501744	13.9842	13.8303	14.1278	7.24274	2.84931	1.41e-195	1.83e-194
NAP1L2	0.0552129	0.101288	0.150523	16.4636	16.2266	16.9886	7.23876	3.0883	9.6e-224	1.52e-222
NIPAL1	0	0	0.0501744	3.62002	3.21794	3.65299	7.23757	0.929033	2.62e-54	9.36e-54
PRLR	0	0	0.0501744	4.11591	3.28641	3.03682	7.22898	0.920687	7.13e-51	2.44e-50
XG	0.0552129	0.0506441	0	6.09948	5.37465	6.60178	7.21504	1.67181	1.13e-83	5.7e-83
TTC9	0.220852	0.101288	0.200697	25.7864	27.1471	26.5392	7.21302	3.75631	0	0
TMEM74B	0.165639	0.151932	0	17.4554	14.3096	16.8125	7.20146	3.05561	2.14e-172	2.4e-171
RBM47	0.0552129	0	0.0501744	6.04989	6.23049	5.41346	7.19498	1.64615	3.15e-86	1.64e-85
BMP2	0	0	0.0501744	3.2233	3.38911	3.43293	7.18593	0.875345	2.42e-53	8.55e-53
GLB1L3	0	0	0.0501744	3.07453	3.42334	3.47694	7.17873	0.867203	1.88e-52	6.55e-52
ITGAL	0.0552129	0	0	3.42166	3.28641	3.25688	7.16936	0.863069	6.29e-53	2.21e-52
SAMD9	0.220852	0.0506441	0.250872	25.5881	26.2228	24.6026	7.15583	3.7007	1.50316402494819e-313	3.8275688830388e-312
FAM131B	0.441703	0.607729	0.80279	88.0705	93.9023	86.0872	7.15268	5.49736	0	0
LOC101927501	0	0.0506441	0	3.37207	3.49181	2.86077	7.14148	0.833031	1.5e-49	5.03e-49
EPB41L4A	0.165639	0.101288	0.100349	19.4886	17.6645	16.2844	7.13106	3.19207	8.96e-198	1.18e-196
PTPN5	0.0552129	0	0.0501744	4.90934	5.61428	6.38172	7.12939	1.58437	1.8e-76	8.37e-76
ACKR1	0.165639	0.0506441	0.100349	17.0587	14.8573	13.9958	7.12234	2.97697	1.67e-168	1.82e-167
C1orf115	0.441703	0.151932	0.100349	31.0925	33.9253	31.2044	7.12169	4.03002	0	0
GREM1	0.165639	0.202576	0.301046	31.6875	34.4731	29.9281	7.1201	4.02776	0	0
PHLDA2	0.220852	0.101288	0.100349	18.3976	22.4914	18.573	7.10772	3.34586	1.74e-190	2.21e-189
GREM2	2.37416	2.02576	2.3582	307.354	317.823	298.753	7.09358	7.27892	0	0
DOCK2	0.165639	0.0506441	0.0501744	11.6535	13.3853	12.5874	7.09215	2.69894	2.63e-159	2.63e-158
FGFRL1	0.331278	0.557085	0.551918	66.6975	69.9389	62.5849	7.08322	5.07164	0	0
AADAC	0.0552129	0	0	3.27289	3.32064	2.68472	7.07252	0.770503	8.71e-47	2.81e-46
CYR61	0	0.405153	0.100349	21.8193	26.0859	23.8544	7.06877	3.6124	1.85e-239	3.18e-238
FLT1	0.883407	1.16481	1.25436	145.693	161.068	141.058	7.06863	6.23605	0	0
COL3A1	0.93862	1.2661	1.30453	146.536	165.656	161.524	7.06268	6.317	0	0
VWA5A	0.165639	0.25322	0.150523	24.5467	27.8318	26.011	7.06189	3.73812	3.12e-288	6.89e-287
RUNX3	0.0552129	0.151932	0.100349	13.4883	14.96	15.2281	7.0575	2.90846	2.94e-184	3.58e-183
DSG2	0.496916	0.506441	0.200697	51.1265	56.896	52.9463	7.05649	4.76637	0	0
SYDE2	0	0	0.0501744	3.62002	2.43057	3.25688	7.05532	0.761845	1.26e-42	3.79e-42
CARNS1	0	0.0506441	0.0501744	5.35564	5.61428	4.88532	7.03811	1.49648	3.07e-79	1.47e-78
KIF12	0.110426	0.0506441	0.100349	12.8932	11.434	12.1473	7.03686	2.65281	1.67e-158	1.66e-157
NLRP4	0	0	0.0501744	2.28111	4.03955	2.5967	7.03173	0.733064	5.89e-35	1.56e-34
PXDC1	0.165639	0.0506441	0.150523	17.9017	16.6375	15.3161	7.03157	3.09467	4.98e-195	6.47e-194
NID1	1.43554	2.27898	1.55541	223.995	243.229	225.341	7.02759	6.86412	0	0
THBS2	0.93862	1.92447	1.55541	190.423	200.231	193.3	7.02681	6.61837	0	0
SPINT1	0.883407	0.759661	0.852964	103.245	113.929	109.282	7.02507	5.78171	0	0
THRB	0	0	0.0501744	2.72741	3.18371	2.99281	7.01918	0.718025	9.48e-48	3.09e-47
GLRB	0	0.101288	0.150523	11.6039	11.8105	12.3233	7.0131	2.6253	4.12e-166	4.37e-165
NOTCH2	0.772981	1.01288	1.00349	117.279	127.109	116.587	7.00135	5.92636	0	0
NBEAP1	0.165639	0	0	6.19866	8.52413	7.26196	6.99924	1.95195	1.65e-84	8.4e-84
CALN1	0.110426	0.202576	0	15.3727	14.7888	11.8832	6.99918	2.85455	2.02e-138	1.71e-137
CA4	0	0.101288	0	5.95071	4.41611	5.23741	6.99834	1.46761	2.51e-68	1.06e-67
LRRC17	1.32511	1.67125	2.05715	213.581	221.935	215.702	6.996	6.77564	0	0
RBP4	0.110426	0.0506441	0	6.0003	7.42866	8.58232	6.9955	1.95075	3.65e-82	1.81e-81
PTGS1	0.662555	0.151932	0.80279	65.6066	70.829	69.7148	6.98723	5.12158	0	0
SERPINE1	0.607342	0.860949	0.80279	93.079	106.124	92.3369	6.98718	5.61938	0	0
FRRS1L	0	0	0.0501744	2.57864	3.52604	2.55269	6.98706	0.686878	2.52e-41	7.43e-41
ANKS1B	0	0	0.0501744	3.02494	2.73867	3.03682	6.98551	0.695361	3.38e-47	1.09e-46
PTPRD	0.165639	0.101288	0.200697	19.7861	21.4644	19.9814	6.98527	3.38733	8.54e-252	1.57e-250
SLC25A48	0.0552129	0	0	2.47946	2.84138	3.3449	6.97396	0.680453	8.24e-44	2.52e-43
BAIAP2L1	0.165639	0.101288	0	11.0584	11.7763	11.6631	6.96441	2.57709	6.91e-160	6.96e-159
IL4R	0.662555	0.658373	0.501744	72.0532	82.4341	73.8519	6.96202	5.26865	0	0
KDR	0	0	0.0501744	1.88439	4.24495	2.33263	6.95533	0.67136	9.72e-28	2.28e-27
SLITRK3	0.165639	0.101288	0.150523	19.8853	18.1095	15.6682	6.95355	3.1994	1.8e-176	2.07e-175
SEMA6B	1.21468	1.16481	1.00349	130.023	141.179	147.308	6.94773	6.13959	0	0
DLGAP1	0.0552129	0.0506441	0.0501744	6.74414	7.42866	7.08591	6.94717	1.90196	6.56e-104	4.08e-103
TENM1	0.331278	0.405153	0.451569	50.6306	49.4673	47.4448	6.9283	4.64206	0	0
PRKCQ	0	0.0506441	0	2.38028	3.08101	2.86077	6.92653	0.631465	3.43e-43	1.04e-42
TNR	0.0552129	0.0506441	0.0501744	6.9425	7.46289	6.51376	6.9237	1.8798	3.79e-100	2.26e-99
TINCR	0.441703	0.151932	0.301046	36.101	37.6225	35.3415	6.92292	4.21013	0	0
GTSF1	0.0552129	0.25322	0.0501744	15.0751	15.7474	15.0081	6.91441	2.97717	1e-205	1.41e-204
FAT1	2.37416	2.43092	2.05715	264.311	303.89	254.873	6.90514	7.1139	0	0
PDGFA	0	0.0506441	0.0501744	5.15728	4.96385	4.35718	6.90261	1.37141	3.23e-71	1.42e-70
KLF2	0.165639	0.101288	0	9.52114	11.0232	12.4554	6.89987	2.51569	2.54e-119	1.82e-118
GPRC5A	0.220852	0.405153	0	27.2245	26.0859	22.9302	6.89556	3.69912	5.42e-251	9.87e-250
CHMP1B2P	0	0	0.0501744	2.67782	2.90984	2.5967	6.89515	0.605453	3.56e-44	1.1e-43
NPAS3	0.331278	0.202576	0.301046	31.7867	35.5343	33.273	6.89367	4.09505	0	0
RASGRF2	0.607342	0.557085	1.10384	91.3434	92.0879	89.5642	6.89072	5.52547	0	0
P4HA3	0	0.101288	0	4.71098	4.99808	4.57724	6.88814	1.35502	4.43e-73	1.98e-72
FAM189A1	0.110426	0.101288	0.150523	15.7198	14.0357	15.1401	6.8776	2.947	2.12e-188	2.65e-187
GBP2	0.165639	0.202576	0.401395	33.0264	30.9128	29.664	6.87656	3.99144	0	0
SP110	0.165639	0.0506441	0.0501744	11.3559	10.7493	10.4308	6.87507	2.49443	9.02e-149	8.28e-148
COL14A1	0.165639	0.303864	0.351221	33.2744	32.5902	33.5811	6.87327	4.07804	0	0
STEAP1	0	0	0.150523	7.04167	7.15479	6.02963	6.87286	1.83255	1.44e-92	8.03e-92
TBC1D8B	0.110426	0.0506441	0	6.59537	6.88092	6.64579	6.86517	1.82594	1.88e-100	1.13e-99
YAP1	0.607342	0.557085	0.903139	79.9379	83.5981	79.7055	6.86146	5.36001	0	0
FAM110B	0.165639	0.202576	0	14.4305	14.6177	14.876	6.85094	2.91757	2.74e-200	3.67e-199
SCIN	0	0.0506441	0	3.07453	2.90984	1.98053	6.85064	0.567479	4.92e-37	1.35e-36
SIX1	0.0552129	0.151932	0.0501744	9.86826	11.3655	10.4308	6.84451	2.45848	2.31e-138	1.95e-137
KANK1	0.0552129	0.101288	0.0501744	9.2236	9.68806	6.82184	6.84171	2.16838	1.1e-86	5.78e-86
GALNT5	0	0	0.0501744	2.57864	2.77291	2.50868	6.8362	0.551977	2.66e-42	7.95e-42
TFPI	0.0552129	0	0.0501744	3.47125	4.96385	5.06137	6.81197	1.28302	4.91e-56	1.8e-55
ZCCHC12	0.441703	0.354508	0.200697	35.9522	38.718	37.8502	6.81091	4.25571	0	0
C7orf71	0	0.101288	0	5.25646	4.03955	4.40119	6.81075	1.29111	4.02e-63	1.6e-62
F2RL2	0.0552129	0	0	2.82659	2.60174	2.28862	6.80056	0.52418	1.84e-40	5.33e-40
IFIH1	0	0.0506441	0	2.57864	2.25941	2.90478	6.79805	0.524732	1.04e-39	2.97e-39
DNAAF1	0	0.101288	0.0501744	6.89291	5.64852	6.82184	6.79792	1.76851	4.57e-86	2.38e-85
FABP7	0	0.0506441	0	2.13234	2.67021	2.81676	6.79548	0.513791	2.57e-39	7.31e-39
PTPN14	0.276065	0.860949	0.451569	57.5235	58.8473	64.2133	6.7952	4.93282	0	0
TSPAN2	0.0552129	0.101288	0	6.04989	5.85392	7.30597	6.79222	1.76013	5.74e-84	2.9e-83
CRIM1	1.2699	0.759661	0.80279	101.212	112.354	97.8384	6.78765	5.71594	0	0
DLX2	0.0552129	0.151932	0.150523	14.8272	14.6519	12.4114	6.78339	2.85104	5.74e-158	5.67e-157
WWC3	0.38649	0.202576	0.401395	36.5969	36.6298	34.6374	6.74834	4.19555	0	0
TAAR6	0.0552129	0	0.0501744	4.01673	4.21071	4.75328	6.7457	1.22452	1.04e-63	4.16e-63
LMX1B	0.552129	0.911593	0.652267	79.3428	76.1352	74.6882	6.74451	5.28149	0	0
CHRDL2	0.0552129	0	0	2.33069	2.87561	2.11257	6.74262	0.464471	4.46e-37	1.22e-36
TIGIT	0	0.0506441	0	2.23152	2.70444	2.37664	6.73922	0.460943	7.51e-39	2.12e-38
FAM198B	0.441703	0.658373	0.652267	63.4247	62.6814	64.3014	6.73896	5.00933	0	0
ZFP36L1	0.496916	0.405153	0.200697	41.5062	37.246	39.7427	6.73843	4.32967	0	0
KIAA1244	0.220852	0.202576	0.351221	28.4146	29.5435	26.8913	6.73814	3.85316	3.89224915793734e-320	1.01951928216279e-318
GABRA5	0.110426	0.151932	0	9.17401	10.4412	9.6386	6.73003	2.34867	7.23e-131	5.68e-130
SLC9A7P1	0	0.101288	0.100349	7.04167	7.97639	8.71435	6.72574	2.05608	1.14e-102	6.98e-102
PODN	0.0552129	0.151932	0.0501744	9.6699	9.68806	9.90267	6.72418	2.34717	1.37e-140	1.17e-139
TFCP2L1	0.110426	0.0506441	0.100349	9.71949	9.68806	9.77064	6.71995	2.34339	6.34e-141	5.46e-140
TMEM221	0	0	0.100349	3.71919	4.51881	4.18113	6.69246	1.16856	8.99e-62	3.53e-61
STX3	0.165639	0.759661	0.301046	43.0931	42.4152	44.364	6.68355	4.46135	0	0
FAM19A5	0.110426	0	0.0501744	4.36385	5.95662	7.26196	6.67205	1.64404	7.03e-59	2.67e-58
MADCAM1	0	0	0.0501744	2.52905	1.71167	2.86077	6.66565	0.403499	2.07e-31	5.17e-31
ACADL	0.165639	0.0506441	0	8.7773	6.26472	7.87813	6.66121	2.00258	6.78e-82	3.35e-81
GLIPR1	0.276065	0.101288	0.250872	22.7119	20.3689	21.8299	6.66	3.47176	4.24e-250	7.67e-249
CEACAM21	0.110426	0	0.0501744	5.35564	6.36742	5.63352	6.65864	1.62617	4.4e-81	2.15e-80
CAP2	0.441703	0.455797	0.200697	35.258	38.1018	37.4101	6.64635	4.23479	0	0
KIAA1804	0.0552129	0.25322	0	10.1162	11.0232	11.7072	6.64567	2.51061	1.94e-139	1.66e-138
UST	0.165639	0.101288	0.200697	15.819	16.8429	15.6682	6.64381	3.05489	6.38e-208	9.1e-207
PTPRM	0.165639	0.607729	0	25.3401	27.7633	26.2751	6.64318	3.75926	5.44e-295	1.26e-293
KLK7	0.0552129	0	0	2.08275	2.70444	2.02455	6.64186	0.372479	1.42e-34	3.73e-34
LIPH	0.110426	0.0506441	0	6.24825	5.88815	5.10538	6.63854	1.61338	3.94e-79	1.89e-78
HOXA5	0.110426	0	0	4.81016	3.35488	4.00508	6.63675	1.12964	2.03e-52	7.06e-52
TMEM108-AS1	0.38649	0.709017	0.501744	55.3912	51.5213	54.9268	6.63485	4.77699	0	0
F11R	0.331278	0.202576	0.501744	34.8612	36.1847	33.6691	6.63412	4.15436	0	0
NR5A1	0	0	0.0501744	2.33069	2.56751	1.89251	6.62971	0.363297	8.7e-35	2.29e-34
SPATA13	0.276065	0.25322	0.0501744	20.6787	18.9653	18.705	6.62927	3.32098	8.59e-232	1.41e-230
SLC4A4	0	0	0.0501744	2.72741	2.05401	2.06856	6.61672	0.361204	1.26e-34	3.32e-34
ZPLD1	0.110426	0.202576	0.200697	17.1083	17.2537	18.0889	6.61176	3.17028	6.8e-227	1.1e-225
RNF144B	0.0552129	0	0	1.98357	1.78014	2.99281	6.6028	0.345736	1.47e-29	3.56e-29
EDA2R	0	0.0506441	0	2.72741	1.88284	2.15658	6.59431	0.342223	3.76e-33	9.65e-33
MYO5B	0	0.202576	0	6.79373	7.66829	7.08591	6.58956	1.9239	2.57e-102	1.57e-101
ARAP2	0	0.151932	0	6.24825	5.20348	5.28143	6.58854	1.56943	1.92e-77	9.04e-77
NIPAL4	0.110426	0	0	3.96714	3.93685	3.697	6.58379	1.07364	6.12e-59	2.32e-58
STXBP2	0.220852	0.0506441	0.602092	29.9519	26.839	29.3119	6.57752	3.8747	4.41e-300	1.06e-298
PSMB9	0	0	0.100349	4.26468	3.76568	3.47694	6.56652	1.05954	6.46e-57	2.4e-56
HCG26	0	0.0506441	0	2.13234	1.98554	2.42065	6.55789	0.305797	2.03e-34	5.33e-34
SMARCA2	0.441703	0.303864	0.351221	33.3736	34.9181	35.8257	6.55595	4.14703	0	0
TTLL6	0	0.0506441	0.0501744	3.76878	2.73867	4.92933	6.55372	1.04501	2.84e-40	8.23e-40
ESPN	0	0.151932	0	4.46303	5.85392	5.72154	6.54584	1.51938	2.39e-69	1.03e-68
NCOR1P1	0.0552129	0	0	2.23152	2.12247	2.06856	6.53658	0.285182	2.29e-34	6.01e-34
CXCL8	0	0.0506441	0	2.38028	2.22517	1.76048	6.52626	0.274078	9.16e-33	2.33e-32
CDH3	0.441703	0.202576	0.602092	36.0514	43.2711	36.7499	6.52531	4.30323	1.09e-306	2.7e-305
TRIM54	0	0.101288	0.0501744	5.35564	4.58728	5.98562	6.51768	1.502	3.69e-69	1.58e-68
PRKD1	0.165639	0.101288	0	8.7773	8.79799	7.65807	6.51216	2.1432	1.55e-111	1.03e-110
HCN4	0.165639	0.25322	0	14.0833	12.7348	12.6754	6.50911	2.76975	2.14e-166	2.27e-165
DIRAS3	0.496916	0.658373	0.351221	42.498	51.1448	44.496	6.50654	4.55239	0	0
GJA5	0	0.101288	0	5.00851	3.28641	2.68472	6.49443	0.989768	2.37e-38	6.63e-38
EPHB1	0.441703	0.151932	0.200697	22.4639	24.5796	24.5586	6.49364	3.61431	1.29e-271	2.61e-270
RGS22	0	0	0.0501744	1.48768	2.63597	1.98053	6.49286	0.239102	2.64e-29	6.35e-29
MYO1D	0.165639	0.354508	0.301046	23.4061	27.3525	25.1748	6.48944	3.69792	5.35e-257	1e-255
F2R	2.81586	3.08929	2.65924	254.988	263.221	252.056	6.48814	7.02226	0	0
KCNK2	0	0	0.0501744	2.52905	1.98554	1.71646	6.48448	0.240163	6.14e-31	1.52e-30
BMPER	0	0.101288	0.100349	7.19044	5.92238	7.12992	6.4839	1.83294	2.51e-87	1.32e-86
CHRNA9	0.0552129	0.0506441	0	4.01673	3.38911	3.47694	6.4819	0.983764	2.9e-54	1.03e-53
ANXA3	0	0.0506441	0.150523	6.79373	6.33319	6.99789	6.47973	1.82688	3.04e-97	1.78e-96
NIPAL2	0.0552129	0.101288	0.0501744	6.0003	6.91515	6.99789	6.4751	1.81596	8.25e-93	4.6e-92
HOXA3	0	0	0.0501744	2.23152	1.84861	2.11257	6.47386	0.232467	1.18e-32	3.01e-32
GABRB2	0.496916	0.303864	0.200697	30.299	31.2894	27.2434	6.46901	3.92153	8.75e-294	2.01e-292
ENPP5	0.110426	0.0506441	0.100349	8.47976	7.73676	8.36226	6.46764	2.10501	7.63e-115	5.25e-114
MAGEL2	0.828194	0.455797	0.551918	54.3498	52.8907	54.8828	6.46465	4.78166	0	0
MUC3A	0.220852	0.759661	0.351221	46.5147	38.136	36.1338	6.46412	4.35924	5.41e-268	1.07e-266
PLP1	0.0552129	0.0506441	0.150523	7.68633	8.11332	8.49429	6.4581	2.09059	6.57e-114	4.49e-113
LY6H	0	0	0.200697	6.04989	6.57282	7.08591	6.45706	1.80046	6.4e-92	3.55e-91
APOB	0	0	0.0501744	1.78521	2.08824	2.15658	6.45694	0.208773	5.65e-32	1.42e-31
OSMR	0.828194	0.962237	0.953313	81.0288	83.0161	76.6687	6.44296	5.34908	0	0
DNAH11	0	0.0506441	0	1.98357	2.39634	1.54042	6.43838	0.190536	4.84e-29	1.16e-28
HSPB8	0.717768	1.36739	0.903139	83.062	90.2051	88.948	6.43797	5.47205	0	0
NR5A2	0.0552129	0	0	2.28111	1.60897	2.15658	6.43055	0.196612	3.5e-30	8.53e-30
ISM2	0	0	0.150523	4.6118	4.58728	5.63352	6.42061	1.40781	2.18e-67	9.13e-67
CHSY3	0.0552129	0.0506441	0.0501744	4.66139	4.96385	5.14939	6.42004	1.40476	2.33e-74	1.06e-73
IL13RA1	0.662555	0.759661	1.35471	82.814	79.7639	77.3289	6.41016	5.3444	0	0
ECEL1	1.54596	1.36739	1.70593	121.89	134.777	137.097	6.4089	6.05711	0	0
DYDC2	0	0.0506441	0.200697	8.43017	8.21602	6.77783	6.4048	2.03983	3.07e-96	1.77e-95
LAMA2	0.220852	0.354508	0.351221	26.4807	28.8246	24.9107	6.4006	3.77679	4.34e-270	8.67e-269
C15orf48	0.0552129	0	0.0501744	3.52084	2.63597	4.13712	6.39837	0.905235	8.1e-43	2.44e-42
STX11	0	0	0.0501744	2.08275	2.08824	1.62844	6.39687	0.156427	3.15e-30	7.71e-30
TRIM58	1.87724	1.2661	1.7561	137.61	136.728	135.469	6.38663	6.11479	0	0
ABO	0	0.151932	0.0501744	7.28962	5.88815	5.72154	6.38626	1.73904	1.02e-79	4.95e-79
FER1L6	0.165639	0.25322	0	10.2154	14.7888	11.003	6.38599	2.64601	1.14e-95	6.54e-95
COL4A4	0.165639	0	0	4.46303	5.20348	4.62125	6.37789	1.36247	4.96e-69	2.12e-68
CREG2	0.0552129	0.101288	0.0501744	5.70276	7.25749	5.5455	6.37389	1.71862	2.09e-74	9.52e-74
LINC00842	0.110426	0.151932	0.0501744	10.3642	8.69529	8.27423	6.37269	2.25355	6.39e-107	4.06e-106
LOC729950	0.0552129	0.0506441	0.100349	6.54578	6.29895	5.72154	6.36751	1.71796	1.03e-88	5.53e-88
TMEM140	0.0552129	0	0	2.18193	2.05401	1.45239	6.36569	0.130677	2.31e-28	5.48e-28
CACNB2	0.0552129	0	0.0501744	4.06632	3.04678	2.9488	6.36564	0.876358	2.34e-45	7.37e-45
ARHGEF15	0.0552129	0	0.0501744	2.92577	3.56028	3.38891	6.36224	0.862946	1.59e-49	5.31e-49
SPON2	0	0.151932	0.150523	10.0666	7.97639	9.11046	6.36097	2.24302	2.21e-105	1.39e-104
KIAA1462	0.276065	0.101288	0.100349	13.1907	13.2483	13.3356	6.35958	2.7825	6.97e-181	8.26e-180
CXADRP3	0.0552129	0	0	1.93398	1.78014	1.98053	6.35921	0.12835	2.95e-30	7.23e-30
DIO2	0.110426	0.151932	0.200697	12.0502	13.1456	14.3919	6.35492	2.776	3.23e-153	3.07e-152
POTEM	0	0.0506441	0	2.08275	2.08824	1.45239	6.3537	0.117826	2.6e-28	6.15e-28
DNAH6	0.220852	0.405153	0.150523	23.0094	21.4986	20.5976	6.35245	3.47949	8.43e-248	1.51e-246
RASAL1	0.220852	0.506441	0.100349	23.7533	21.4644	24.2065	6.35233	3.57047	3.3e-247	5.9e-246
LOC101928767	0	0.101288	0	3.32248	3.83414	2.64071	6.3507	0.853099	8.74e-45	2.72e-44
AXDND1	0.0552129	0	0	1.53727	2.08824	1.93652	6.35019	0.111165	4.06e-29	9.73e-29
FGD5	0.662555	0.607729	0.501744	49.3413	50.2889	44.9801	6.34317	4.61937	0	0
DLX1	0.165639	0	0.0501744	5.35564	6.36742	6.42573	6.34198	1.69029	2.42e-82	1.2e-81
KCNMB1	0.110426	0	0	3.62002	2.84138	3.43293	6.3396	0.854779	2.3e-47	7.47e-47
ARMC4	0	0.101288	0	2.62823	2.87561	4.22514	6.3294	0.837566	1.66e-39	4.75e-39
LOC283352	0.220852	0.0506441	0.301046	15.7694	16.2266	15.0521	6.32364	3.02006	6.6e-200	8.79e-199
ACPP	0.110426	0.151932	0.250872	14.5297	14.0699	14.3479	6.32204	2.89039	9.58e-193	1.23e-191
CFD	0.110426	0.354508	0	12.0006	12.5979	14.0838	6.32016	2.74351	2.45e-151	2.3e-150
PCSK9	0	0	0.0501744	1.88439	1.84861	1.76048	6.31439	0.0849227	2.62e-29	6.3e-29
ANKRD34B	0	0.101288	0	3.07453	3.62874	2.81676	6.31088	0.814927	6.06e-46	1.93e-45
CDH13	0.0552129	0.0506441	0	2.87618	3.25218	3.43293	6.3103	0.817905	3.92e-48	1.29e-47
NOS1	0	0.0506441	0.0501744	3.91755	3.04678	2.68472	6.30835	0.82149	4.01e-44	1.23e-43
FERMT1	0.165639	0.101288	0.200697	12.4965	13.4537	12.1913	6.30318	2.72465	6.56e-163	6.78e-162
EYA2	0.0552129	0.0506441	0.0501744	5.95071	4.48458	3.25688	6.30195	1.29618	7.23e-46	2.3e-45
FOXA3	0.0552129	0.202576	0.0501744	9.2236	7.59982	9.19848	6.29969	2.18478	1.91e-103	1.18e-102
STXBP6	0	0.455797	0.250872	19.0423	19.4104	20.1134	6.29959	3.32983	2.65e-244	4.69e-243
MMD2	0.110426	0.0506441	0	4.1655	4.68998	4.66526	6.29552	1.28662	6.91e-67	2.88e-66
SCN11A	0.110426	0.151932	0.150523	10.3146	12.3925	11.091	6.29536	2.55582	1.99e-132	1.6e-131
SEMA5A	0.165639	0.0506441	0.150523	9.47155	9.75653	10.6509	6.29514	2.38119	1.02e-131	8.09e-131
LHX8	0	0.0506441	0.100349	5.00851	4.34765	4.18113	6.28492	1.28277	2.51e-64	1.01e-63
NCCRP1	0.0552129	0.101288	0.0501744	5.45482	6.12779	5.80957	6.2806	1.63131	2.95e-84	1.49e-83
SLC25A24	0.717768	1.01288	0.551918	62.3833	57.8545	58.5798	6.27819	4.92414	0	0
ZNF311	0.0552129	0.0506441	0	3.96714	2.49904	3.03682	6.27752	0.795401	3.17e-40	9.16e-40
GOLT1A	0	0.0506441	0	1.53727	1.91707	1.8485	6.2772	0.0471532	4.25e-28	1e-27
S100A16	0.331278	0.202576	0.351221	20.1828	24.8192	24.0305	6.26582	3.56537	1.13e-209	1.65e-208
HLA-DOB	0.110426	0	0	2.87618	2.84138	3.60897	6.26467	0.781236	1.75e-44	5.41e-44
CHRDL1	0.220852	0.202576	0.100349	13.9842	13.6591	13.5997	6.26405	2.83435	1.37e-185	1.68e-184
CRISP2	0.0552129	0	0.0501744	2.72741	3.04678	3.47694	6.26058	0.773448	2.53e-45	7.98e-45
TES	0	0.101288	0.0501744	4.36385	4.31341	4.53322	6.2548	1.25206	1.32e-66	5.5e-66
ABCA13	0.110426	0	0.100349	5.554	5.78545	5.76556	6.25209	1.60751	5.77e-85	2.96e-84
PTPRC	0	0.151932	0.0501744	6.59537	5.61428	4.97334	6.25165	1.6102	1.15e-72	5.12e-72
KISS1R	0.0552129	0.151932	0.150523	9.42196	9.6196	9.85866	6.24785	2.33487	9e-136	7.45e-135
NOV	0.276065	0.101288	0.100349	13.637	10.8178	12.3673	6.24102	2.6729	2.57e-128	1.98e-127
SYN3	0.110426	0.101288	0.301046	14.6784	12.2898	13.6437	6.23716	2.81112	6.98e-152	6.59e-151
JPH2	0	0.0506441	0	1.8348	1.71167	1.67245	6.237	0.0178692	1.03e-27	2.41e-27
NAT2	0	0.151932	0.0501744	5.50441	5.30618	6.16166	6.23527	1.59463	1.76e-80	8.53e-80
PROSER2	0.0552129	0.202576	0.301046	14.976	15.987	12.7194	6.21836	2.9167	1.63e-145	1.45e-144
NFATC2	0.110426	0.101288	0	5.15728	5.20348	6.2937	6.20933	1.57003	2.9e-73	1.3e-72
EGFL6	0	0	0.0501744	1.48768	1.6432	1.93652	6.20091	-0.0160583	1.04e-27	2.43e-27
VEPH1	0.165639	0.101288	0.0501744	7.19044	7.94216	8.8904	6.19406	2.07872	4.81e-100	2.87e-99
PDLIM1	0.828194	1.31675	1.15401	80.7313	84.2143	77.9891	6.18624	5.36539	0	0
FXYD5	0.883407	0.709017	0.852964	60.1518	61.1067	57.0394	6.18189	4.92153	0	0
ALOX5	0	0	0.100349	2.82659	3.14948	2.72874	6.17853	0.694696	3.43e-45	1.08e-44
NOX5	0.0552129	0.101288	0.0501744	5.35564	5.13502	5.76556	6.17281	1.53638	4.04e-78	1.92e-77
GRM7	0.220852	0.151932	0.301046	16.4636	16.6032	16.6805	6.1681	3.10058	1.46e-218	2.22e-217
EDARADD	0	0.0506441	0.150523	5.30605	5.75122	5.01735	6.16669	1.52389	1.38e-77	6.48e-77
ITGA3	2.31894	1.97512	1.15401	131.957	126.356	130.055	6.16268	6.04037	0	0
LPAR6	0	0.0506441	0	1.48768	1.60897	1.80449	6.15286	-0.058295	5.75e-27	1.33e-26
SLC35F3	0	0.101288	0.0501744	4.41344	4.45035	3.3449	6.14626	1.14812	2.07e-54	7.4e-54
GPM6A	0.220852	0.202576	0.301046	17.4554	16.3636	18.661	6.13763	3.17599	8.9e-200	1.18e-198
TLR6	0.38649	0.405153	0.250872	26.3319	23.5868	24.4266	6.1349	3.67088	1.59e-270	3.19e-269
CD274	0.441703	0.151932	0.200697	18.6951	18.7257	18.441	6.13328	3.26563	2.69e-239	4.6e-238
GIPC3	0.772981	0.25322	0.80279	44.4816	42.6206	41.5912	6.13157	4.45493	0	0
KCNS3	0.110426	0	0.100349	5.75235	5.16925	4.88532	6.13144	1.4981	6.67e-74	3.02e-73
TLR1	0.110426	0.0506441	0.100349	6.99208	6.19625	6.24969	6.12862	1.78276	3.87e-90	2.11e-89
CNR1	0.220852	0	0.0501744	6.04989	6.33319	6.90987	6.12434	1.77522	2.61e-89	1.41e-88
VEGFC	0.165639	0.101288	0.150523	11.108	9.79076	9.11046	6.11299	2.38815	7.87e-119	5.63e-118
C14orf37	0.331278	0.354508	0.200697	19.7861	21.7725	20.3775	6.10891	3.41284	3.32e-239	5.66e-238
ADAP2	0.110426	0	0	2.92577	2.67021	2.77275	6.10687	0.637653	1.44e-42	4.31e-42
MYH11	0.0552129	0.0506441	0	2.57864	3.35488	2.24461	6.09599	0.619319	2.5e-37	6.89e-37
TMEM92	0	0.0506441	0.150523	5.0581	5.20348	5.06137	6.09361	1.45773	6.38e-77	2.98e-76
SH3RF3	0.110426	0.101288	0	4.76057	5.20348	5.32544	6.09225	1.45622	4.94e-74	2.23e-73
EGR2	0	0.101288	0	2.92577	2.77291	2.55269	6.09112	0.61997	8.96e-43	2.7e-42
ITGAX	0.165639	0.101288	0.150523	9.6699	8.31873	11.5751	6.09051	2.3665	7.8e-94	4.4e-93
GPR137B	0.38649	0.354508	0.351221	27.2741	25.1958	23.0182	6.08968	3.69348	6.09e-246	1.09e-244
TMEM47	0	0.354508	0.150523	13.6866	11.3655	11.4871	6.08587	2.6639	2.82e-132	2.26e-131
T	0.110426	0.0506441	0.150523	7.8351	7.53136	6.82184	6.0769	1.96839	8.09e-101	4.88e-100
MAPK4	0	0.101288	0.0501744	3.86796	4.27918	3.30089	6.05833	1.06416	1.56e-53	5.51e-53
HTR4	0.110426	0.0506441	0	3.27289	4.17648	3.96107	6.05668	1.06217	4.38e-54	1.56e-53
NPY6R	0.0552129	0.0506441	0	3.27289	2.46481	2.37664	6.05476	0.591865	1.4e-38	3.93e-38
NOTCH2NL	0.441703	0.607729	0.451569	31.3404	35.5001	33.5811	6.0468	4.10193	0	0
LOC101928100	0	0.0506441	0.0501744	2.92577	2.67021	2.37664	6.04	0.574049	1.1e-40	3.2e-40
SOX6	0.441703	0.0506441	0.250872	15.571	16.5005	16.8125	6.03973	3.07834	3.32e-201	4.49e-200
SP6	0.0552129	0.101288	0	4.21509	3.45758	3.78502	6.03972	1.0575	2.87e-55	1.04e-54
KIAA1755	0	0.0506441	0.0501744	2.72741	2.12247	3.16886	6.03742	0.574984	1.97e-36	5.33e-36
FBXO40	0	0.0506441	0.0501744	2.67782	2.53327	2.72874	6.033	0.568537	1.99e-41	5.86e-41
SVEP1	0.0552129	0.202576	0.100349	7.98387	8.04486	8.75836	6.02509	2.12308	3.4e-113	2.3e-112
GAREM	0.0552129	0.151932	0.351221	12.8436	13.2483	12.0593	6.0221	2.72791	4.59e-161	4.67e-160
BRINP1	0.165639	0.506441	0.652267	30.0015	28.7561	30.1041	6.02143	3.92664	0	0
LOC100287225	0.165639	0.151932	0.100349	9.47155	9.07186	9.59459	6.02124	2.29997	4.69e-130	3.66e-129
CPA4	0.0552129	0.151932	0.0501744	7.04167	5.95662	4.97334	6.01747	1.67534	4.37e-69	1.87e-68
CADM3	3.03671	3.24122	1.9568	177.034	181.677	172.527	6.01426	6.49339	0	0
MAGEA10	0.165639	0.151932	0.100349	8.2814	9.65383	9.90267	6.01369	2.28739	1.14e-114	7.81e-114
GPR98	0.331278	0.202576	0.150523	14.0833	16.2951	14.0838	6.01083	2.9456	5.11e-163	5.29e-162
ALOX12P2	0	0.0506441	0.0501744	2.38028	2.46481	2.9488	6.00963	0.545811	2.28e-39	6.5e-39
SRPX	0.772981	0.354508	0.451569	30.5966	35.5343	34.3293	5.99813	4.1036	3.03e-303	7.4e-302
GAB3	0.0552129	0	0.250872	6.99208	7.46289	6.46975	5.99799	1.88958	6.54e-94	3.7e-93
WSCD1	0.0552129	0.151932	0.0501744	6.29783	6.53859	4.70927	5.99097	1.64676	1.09e-66	4.52e-66
DMRTA2	0.165639	0.0506441	0	5.35564	4.48458	4.48921	5.98579	1.36427	6.34e-66	2.61e-65
LRRN1	0	0.151932	0.100349	5.80194	6.23049	5.41346	5.98458	1.63864	1.57e-81	7.72e-81
MROH2A	0.0552129	0	0.0501744	2.38028	2.22517	3.08083	5.98308	0.524647	1.39e-36	3.78e-36
FGF12	0.165639	0.0506441	0.150523	7.78551	7.77099	8.45028	5.97828	2.07945	6.12e-110	3.99e-109
FAM115C	0.165639	0.303864	0.100349	10.6121	12.7691	13.3356	5.96864	2.67614	1.1e-127	8.47e-127
KIAA1210	0.0552129	0	0.100349	3.6696	3.59451	3.52095	5.96306	0.981112	7.07e-55	2.56e-54
MAP3K15	0.165639	0.202576	0.351221	14.4801	14.2753	17.5167	5.95794	3.00045	3.4e-150	3.16e-149
LTBP2	0.607342	0.354508	0.301046	24.6954	27.5922	25.791	5.95312	3.74474	1.03e-275	2.14e-274
PLAUR	1.87724	2.22834	3.36168	154.223	160.247	150.345	5.94647	6.30192	0	0
KLF8	0.110426	0.202576	0.0501744	8.7773	7.01785	7.74609	5.94262	2.04959	6.96e-94	3.93e-93
NXF4	0.38649	0.303864	0.301046	22.4143	17.9383	21.5658	5.94211	3.41271	1.67e-180	1.97e-179
LOC101929690	0.165639	0.202576	0.200697	12.7444	10.2016	13.3356	5.94118	2.65572	3.07e-114	2.1e-113
TPD52L1	0.276065	0.202576	0.200697	14.3313	14.0015	14.0398	5.93522	2.87699	1.32e-186	1.63e-185
FILIP1	0.331278	0.405153	0.351221	21.1746	23.0049	23.4583	5.9352	3.54019	1.03e-251	1.89e-250
DRAM1	1.04905	0.709017	0.401395	44.0353	44.435	42.4715	5.93154	4.48306	0	0
CDH8	0.0552129	0.0506441	0.100349	4.11591	4.07378	5.5455	5.93062	1.30838	4.15e-56	1.53e-55
KRT80	0.276065	0.202576	0.200697	13.9346	15.0627	12.7194	5.91748	2.85644	3.78e-155	3.64e-154
NFATC1	0.0552129	0.202576	0.100349	7.78551	8.01062	7.08591	5.91349	2.01432	1.26e-103	7.83e-103
COL26A1	1.54596	1.56997	1.55541	88.6656	95.9906	97.7504	5.91343	5.58589	0	0
GRB7	0	0	0.100349	2.52905	2.43057	2.28862	5.90503	0.450912	1.47e-37	4.06e-37
NRXN3	0.276065	0.25322	0.150523	14.0833	13.2483	13.8637	5.89256	2.8375	2.26e-176	2.6e-175
KSR2	0.220852	0.506441	0.351221	22.9598	20.4031	22.4901	5.89057	3.50147	4.47e-235	7.5e-234
SLFN13	0.165639	0.101288	0.100349	8.08305	7.87369	6.60178	5.89034	1.99466	3.92e-93	2.19e-92
HTN1	0	0.0506441	0.250872	6.04989	7.18902	6.11765	5.89021	1.78489	1.49e-83	7.48e-83
CYP4F11	0.110426	0	0.150523	5.30605	5.34042	5.76556	5.88989	1.55447	9.55e-79	4.56e-78
STK32B	0.165639	0.25322	0.200697	12.5957	11.879	13.0715	5.87123	2.70676	3.85e-158	3.81e-157
CASQ1	0	0.0506441	0.0501744	2.47946	2.49904	2.06856	5.86942	0.416639	7.34e-36	1.97e-35
MOXD1	0.607342	0.860949	0.551918	38.63	40.3612	39.8748	5.86489	4.34543	0	0
FXYD7	0.165639	0.25322	0.0501744	9.42196	8.90069	9.85866	5.85909	2.30427	6.18e-124	4.61e-123
SPOCD1	0	0.25322	0.200697	8.72771	9.48266	9.72663	5.85391	2.29339	9.75e-124	7.25e-123
ANKRD34C	0.0552129	0.0506441	0.150523	5.20687	5.20348	5.58951	5.85308	1.51972	4.93e-77	2.31e-76
RASL12	0.110426	0.151932	0.0501744	6.09948	6.57282	6.02963	5.83624	1.73698	5.14e-88	2.73e-87
PLEKHG6	0	0.101288	0	1.48768	2.94408	2.28862	5.82187	0.373727	3.07e-28	7.25e-28
ANKRD24	0.110426	0.455797	0.451569	20.2324	17.9726	21.5218	5.81982	3.36357	1.92e-193	2.47e-192
CACNA1I	0.276065	0.151932	0.100349	10.4633	9.89346	9.94669	5.81776	2.40711	7.13e-136	5.93e-135
SPRY1	0.883407	1.31675	1.25436	65.3586	64.4958	67.0301	5.81555	5.06907	0	0
DES	0.0552129	0	0.0501744	1.68603	2.46481	2.55269	5.80943	0.360347	1.15e-31	2.87e-31
TMEM229B	0.165639	0.101288	0.0501744	5.25646	6.91515	6.07364	5.80619	1.70686	6.7e-74	3.03e-73
WWTR1	0.38649	0.658373	0.903139	37.1919	38.5469	35.4296	5.806	4.25048	0	0
CCNO	0.110426	0	0	1.88439	2.43057	2.37664	5.8044	0.356124	1.17e-33	3.02e-33
PSD2	0.110426	0.151932	0.200697	9.91785	7.80522	9.28651	5.79343	2.24343	7.49e-100	4.46e-99
LGI4	0.110426	0.151932	0.100349	7.43839	5.58005	8.18621	5.79257	1.90503	1.45e-68	6.17e-68
LRAT	0	0.0506441	0.200697	5.00851	4.96385	5.36945	5.79221	1.46255	1.44e-74	6.55e-74
CELSR1	1.04905	0.810305	0.80279	46.0684	50.734	50.3936	5.78949	4.65305	0	0
SYTL5	0.717768	0.405153	0.903139	35.1588	39.5396	37.8062	5.78695	4.26845	0	0
SASH1	0.607342	0.759661	1.10384	44.0353	47.6187	46.1245	5.78167	4.55814	0	0
PROM1	0.662555	0.303864	0.0501744	18.9927	17.3564	18.8371	5.77696	3.25341	6.57e-207	9.28e-206
NOD2	0	0.101288	0	2.38028	1.95131	2.33263	5.77163	0.336307	1.47e-33	3.79e-33
SMPDL3B	0.0552129	0.101288	0.150523	6.24825	5.64852	6.07364	5.76765	1.6793	1.34e-84	6.85e-84
ANKRD45	0.220852	0.0506441	0	5.75235	4.00531	5.41346	5.76352	1.44198	1.65e-55	6.01e-55
TGFB2	0.772981	0.557085	0.501744	32.481	34.8154	31.9966	5.76082	4.09047	0	0
ELOVL2	0.496916	0.151932	0.401395	19.2902	17.3221	19.7613	5.73494	3.28378	3.7e-200	4.95e-199
SH3GL2	0.0552129	0.0506441	0	1.73562	2.39634	2.20059	5.72976	0.287314	1.29e-31	3.23e-31
TMEM200A	0.717768	0.759661	0.551918	34.6133	38.718	34.5493	5.72654	4.20963	0	0
GUCY1A2	0.772981	0.25322	0.401395	24.3979	24.785	25.3949	5.71596	3.68298	7.16e-288	1.58e-286
CRHR1	0.0552129	0.151932	0.100349	5.30605	6.33319	5.50149	5.71543	1.62051	5.43e-76	2.51e-75
CHRD	1.04905	0.759661	0.752616	43.1426	43.408	48.061	5.71529	4.52608	0	0
ABCA9	0.331278	0.101288	0.0501744	8.2814	7.90792	9.28651	5.71322	2.16621	6.61e-105	4.15e-104
CA8	0.220852	0.0506441	0.0501744	5.60359	5.61428	5.9416	5.70597	1.6192	5.09e-81	2.49e-80
B3GALT5	0	0.0506441	0.0501744	2.08275	2.36211	1.80449	5.70486	0.266088	2.31e-31	5.76e-31
C10orf82	0.165639	0.25322	0.301046	14.0833	12.7348	11.8832	5.69879	2.75219	3.3e-146	2.96e-145
GSN	3.03671	2.32963	2.85994	130.767	147.443	147.836	5.69653	6.18121	0	0
ABLIM3	1.04905	0.405153	0.602092	34.9108	36.4586	34.1972	5.69336	4.17928	0	0
KCNN4	0.165639	0.0506441	0.0501744	4.11591	4.48458	5.58951	5.68118	1.35939	2.03e-58	7.64e-58
MAFA	0	0	0.301046	5.45482	5.54582	5.76556	5.67426	1.587	2.38e-79	1.14e-78
GMPR	0.717768	0.607729	0.652267	34.2662	33.8226	32.9209	5.66551	4.11618	0	0
TMEM132B	0.110426	0.202576	0.250872	11.3559	9.31149	9.28651	5.66494	2.3913	8.97e-109	5.8e-108
OR2L13	0.110426	0.0506441	0	3.32248	2.80714	2.68472	5.66433	0.711459	3.49e-42	1.04e-41
ADAMTSL5	0.220852	0.202576	0.250872	12.199	10.407	12.3673	5.65351	2.60957	5.71e-129	4.42e-128
NPY	9.99354	9.57173	8.12825	484.933	492.037	414.592	5.65285	7.88708	0	0
CRH	4.52746	5.41891	5.82023	259.649	263.563	273.446	5.65209	7.08307	0	0
CHD5	1.7116	1.97512	1.60558	87.2275	88.6646	90.7965	5.64995	5.50815	0	0
CLDN4	0.110426	0.455797	0.351221	13.637	17.2879	16.6365	5.64974	3.04654	7.6e-145	6.75e-144
FGF5	0.38649	0.962237	0.401395	27.8196	30.9813	30.3682	5.6481	3.93876	6.05e-292	1.38e-290
CDK14	1.04905	0.607729	0.752616	40.3657	41.7306	38.4224	5.64805	4.36935	0	0
ELOVL7	0.276065	0.0506441	0.351221	10.86	11.7078	12.0152	5.64603	2.5966	6.35e-144	5.6e-143
NTF4	0	0.0506441	0.150523	3.6696	3.90261	3.60897	5.64239	1.03651	2.3e-55	8.36e-55
FBLN2	0.93862	1.56997	1.45506	60.1518	69.9047	69.5828	5.63892	5.09257	0	0
HSPA12A	1.04905	0.860949	1.50523	59.8542	55.5609	55.8951	5.63518	4.87269	0	0
SIM2	0	0.354508	0.0501744	7.24003	6.67552	7.61406	5.63357	1.93177	1.16e-93	6.54e-93
SMIM24	0.276065	0.0506441	0.301046	9.76908	10.2358	11.7072	5.63099	2.4747	4.34e-120	3.13e-119
SLC25A21-AS1	0	0.101288	0.0501744	2.62823	3.21794	2.5967	5.62559	0.664821	2.46e-41	7.25e-41
EPHA4	0.110426	0.25322	0.200697	10.017	9.825	9.15447	5.62403	2.34877	2.71e-127	2.07e-126
CACNA1D	0.276065	0.151932	0.150523	8.97565	9.68806	10.1667	5.61788	2.34216	4.68e-122	3.43e-121
GPNMB	0.110426	0.101288	0.150523	5.40523	6.64129	6.46975	5.61394	1.72862	2.02e-79	9.71e-79
MARC2	0.0552129	0.151932	0.200697	7.04167	7.63406	6.2937	5.60606	1.89925	7.81e-88	4.14e-87
FADS6	0.165639	0.0506441	0	3.47125	3.76568	3.65299	5.60403	1.0028	6.89e-53	2.41e-52
LONRF3	0.0552129	0.25322	0.200697	9.2236	8.25026	8.67034	5.6025	2.20279	9.53e-115	6.56e-114
ENPEP	0	0	0.100349	2.13234	2.05401	1.67245	5.60131	0.178005	1.87e-29	4.5e-29
LANCL3	0.110426	0.0506441	0.250872	6.79373	6.94939	7.17394	5.59734	1.8945	1.03e-96	5.99e-96
GRAMD3	0.0552129	0.0506441	0.0501744	2.82659	2.67021	2.86077	5.59218	0.643595	2.06e-41	6.06e-41
GSAP	0.0552129	0.101288	0.200697	6.39701	6.33319	5.58951	5.59128	1.71106	3.02e-83	1.51e-82
CD36	0.110426	0.101288	0.200697	7.58716	6.36742	6.99789	5.59062	1.89392	2.76e-89	1.48e-88
NRIP3	0.331278	0.455797	0.351221	17.3066	19.4104	18.8371	5.58692	3.26714	9.33e-208	1.33e-206
KLC3	0.0552129	0.0506441	0.0501744	3.27289	2.80714	2.24461	5.58586	0.637326	3.52e-37	9.68e-37
PHLDB2	1.82203	1.51932	2.10732	85.4919	88.2196	87.8477	5.58072	5.48166	0	0
MID2	0.165639	0.202576	0.351221	11.951	12.3925	11.135	5.57882	2.63341	6.44e-146	5.76e-145
PDE1B	0.0552129	0	0.200697	4.01673	3.69721	5.5455	5.57882	1.26419	7.59e-48	2.48e-47
ITGB3	1.15947	1.51932	1.35471	61.3915	68.7065	62.6729	5.56972	5.0438	0	0
NOX4	0.110426	0.0506441	0.0501744	3.76878	3.73144	3.12484	5.5657	0.968613	2.93e-49	9.79e-49
IL1R1	0.165639	0	0	2.62823	3.04678	2.37664	5.55401	0.603145	5.05e-38	1.41e-37
WFDC1	0.165639	0.25322	0.0501744	6.84332	7.29172	8.53831	5.54977	2.00768	2.53e-89	1.37e-88
PROC	0.110426	0.0506441	0	3.2233	2.49904	2.42065	5.54601	0.605339	2.65e-37	7.29e-37
MGP	0.828194	0.860949	1.25436	46.6139	48.4061	43.7918	5.54531	4.57333	0	0
HLA-F-AS1	0	0	0.100349	1.58686	2.05401	1.93652	5.54495	0.123113	2.97e-28	7.01e-28
CCDC69	0.38649	0.658373	0.401395	23.2574	21.9094	23.2823	5.53822	3.56333	5.36e-258	1.01e-256
GNG11	1.65639	1.67125	1.20418	66.9951	71.3082	72.1355	5.53761	5.17036	0	0
HSPA6	0	0.101288	0	1.93398	1.57474	2.11257	5.52497	0.117065	1.17e-27	2.73e-27
GSG1L	0.0552129	0.202576	0.0501744	5.65317	4.89538	4.62125	5.52348	1.4501	1.47e-67	6.16e-67
ZNF280A	0.220852	0.151932	0.150523	7.93428	8.07909	8.45028	5.51216	2.11409	1.29e-110	8.45e-110
TMEM26	0.110426	0	0	1.98357	1.71167	1.80449	5.49872	0.093434	5.87e-28	1.38e-27
SLC27A2	0.165639	0.151932	0.150523	7.09126	7.97639	6.64579	5.49383	1.95066	2.21e-90	1.21e-89
TPTE2P1	0.165639	0.151932	0.250872	10.6617	5.75122	10.0787	5.4875	2.21752	2.64e-51	9.07e-51
IKBKE	0.0552129	0.151932	0.150523	5.90112	4.75845	6.42573	5.48041	1.61226	1.42e-65	5.83e-65
HOPX	0.0552129	0.101288	0	2.47946	2.53327	2.68472	5.47838	0.538519	7.11e-38	1.98e-37
CXCL16	0	0	0.100349	1.53727	2.05401	1.71646	5.47795	0.0627881	1.43e-26	3.28e-26
VDR	0.441703	0.151932	0.200697	10.7609	12.9745	11.5751	5.47773	2.63097	3.33e-127	2.54e-126
OLFML2A	1.21468	1.51932	1.85645	66.9455	70.6578	68.5705	5.47622	5.142	0	0
EFHD1	0.828194	0.810305	0.451569	30.2494	32.8983	29.708	5.47351	4.00049	2.4e-302	5.83e-301
F5	0.0552129	0.101288	0	3.2233	2.15671	2.37664	5.47013	0.53698	5.4e-34	1.41e-33
NOTCH1	0.993833	0.759661	0.903139	37.5887	39.4712	40.9311	5.46949	4.34251	0	0
GFI1	0.110426	0	0.0501744	2.38028	2.49904	2.72874	5.46229	0.524202	4.71e-37	1.29e-36
USH2A	0.883407	1.62061	1.35471	54.449	62.031	53.9586	5.44916	4.86967	0	0
FSTL5	1.43554	1.51932	1.50523	63.2263	66.3786	65.7538	5.44726	5.06543	0	0
LOC154761	0	0.151932	0.100349	3.71919	3.86838	4.4452	5.44372	1.13786	2.56e-55	9.27e-55
EVC2	0.0552129	0	0.0501744	1.73562	1.81437	1.67245	5.43886	0.034502	7.45e-27	1.71e-26
TMEM144	0	0.0506441	0.150523	3.62002	3.11524	3.03682	5.43583	0.853379	2.04e-46	6.54e-46
MYO10	3.03671	3.89959	2.85994	138.304	153.777	132.168	5.43326	6.18047	0	0
APLNR	4.91395	3.89959	3.56238	180.802	178.596	172.13	5.43019	6.50512	0	0
BAIAP3	0.607342	0.405153	0.602092	24.8938	20.5058	24.6907	5.42488	3.59887	5.87e-194	7.59e-193
ALPK1	0.38649	0.151932	0.301046	10.9096	12.8375	12.4994	5.42353	2.66822	3.03e-134	2.48e-133
DOCK3	0.496916	0.810305	0.351221	23.5549	22.7995	25.5709	5.41995	3.63654	6.6e-242	1.15e-240
IGFN1	0.165639	0.101288	0	4.6118	3.01254	4.26915	5.41052	1.1136	1.2e-43	3.66e-43
BEX5	0.276065	0.151932	0.100349	8.18223	7.46289	7.12992	5.40489	2.01572	9.28e-98	5.44e-97
KCNK6	0.220852	0.405153	0.351221	14.5297	14.0015	13.9518	5.40272	2.89005	2.77e-177	3.21e-176
MSTN	0.276065	0.0506441	0.0501744	5.10769	4.92961	6.02963	5.39616	1.53358	1.37e-67	5.76e-67
ANKRD18A	0.110426	0.202576	0	4.95893	3.86838	5.10538	5.39496	1.33335	5.94e-56	2.18e-55
LINC00189	0.110426	0.151932	0.200697	6.29783	6.77822	7.21795	5.39214	1.85728	2.99e-90	1.63e-89
GRM1	0	0.0506441	0.301046	5.20687	5.20348	5.41346	5.37853	1.5128	8.09e-74	3.66e-73
PSD4	0.110426	0.0506441	0	2.03316	3.01254	2.02455	5.37683	0.442825	9.47e-31	2.34e-30
THSD1	0.110426	0.101288	0.150523	4.81016	4.79268	6.16166	5.37073	1.50747	3e-63	1.2e-62
GPR50	0.552129	0.557085	0.652267	24.9434	26.4282	22.094	5.36793	3.66869	3.16e-219	4.84e-218
C19orf66	0.717768	0.962237	0.702441	34.0678	29.9885	34.3293	5.35122	4.08448	7.52e-285	1.62e-283
ENPP1	0.276065	0.354508	0.451569	16.2653	14.8915	13.8197	5.34234	2.97174	1.01e-160	1.02e-159
RAB32	0	0.101288	0.150523	3.71919	3.56028	3.91706	5.33621	1.0409	7.2e-54	2.56e-53
CD8A	0.165639	0.202576	0.100349	6.4466	6.23049	6.90987	5.33519	1.80796	3.65e-87	1.92e-86
MN1	0.607342	0.354508	0.702441	21.6705	22.4229	23.4583	5.33171	3.54984	5.82e-248	1.05e-246
TFAP2C	0.165639	0.25322	0.551918	13.2403	13.1799	13.9958	5.3317	2.82123	4.39e-164	4.57e-163
P2RY1	0.331278	0.151932	0.301046	11.2568	10.5781	10.2108	5.32947	2.49493	8.24e-133	6.64e-132
THSD7B	0.110426	0.0506441	0.0501744	3.37207	2.60174	3.12484	5.32497	0.756891	2.22e-41	6.53e-41
TPTE2P6	0.0552129	0.303864	0.0501744	6.0003	5.23772	6.16166	5.32363	1.64234	1.19e-74	5.44e-74
VWA5B2	0.331278	0.354508	0.602092	17.8521	14.8915	19.9374	5.32118	3.19507	1.05e-134	8.61e-134
FAM111A	0.220852	0.202576	0.401395	12.6453	10.4412	10.8709	5.31836	2.57475	1.71e-120	1.24e-119
ADAM33	0.93862	0.607729	0.652267	33.324	24.203	30.2362	5.31452	3.92166	4.17e-172	4.67e-171
ESAM	0.0552129	0.405153	0	6.54578	6.02508	6.73382	5.31253	1.7872	9.82e-84	4.95e-83
GPR26	0.165639	0.202576	0.250872	9.12442	7.70252	8.67034	5.30881	2.17329	3.29e-102	2.01e-101
LINGO3	0	0.101288	0.0501744	2.47946	2.29364	2.02455	5.29694	0.375993	2.04e-33	5.26e-33
CTTNBP2	0.0552129	0.0506441	0.0501744	2.18193	1.67744	2.9488	5.28743	0.369727	1.59e-27	3.7e-27
EDN1	0.165639	0.25322	0.100349	7.63674	6.94939	6.33771	5.28356	1.90029	4.42e-87	2.32e-86
NHSL1	0.0552129	0.354508	0.0501744	6.59537	6.02508	6.24969	5.27986	1.75651	2.49e-84	1.26e-83
OTOA	0.110426	0	0.0501744	1.58686	2.87561	2.11257	5.27565	0.354214	5.36e-27	1.24e-26
KIT	0.220852	0.202576	0.351221	10.7113	10.9205	9.11046	5.27445	2.43888	3.95e-113	2.67e-112
FSTL3	5.35565	6.07729	6.47249	220.474	232	238.104	5.26444	6.88586	0	0
OTOG	0	0.0506441	0.100349	2.28111	2.01977	2.37664	5.26433	0.35009	8.06e-33	2.06e-32
BRINP3	0.110426	0.506441	0	8.38058	8.59259	7.52603	5.26157	2.12178	1e-98	5.91e-98
CCNA1	0	0.101288	0.0501744	1.88439	2.53327	2.11257	5.26067	0.335631	1.77e-31	4.43e-31
GLDC	0.828194	0.405153	0.451569	19.439	21.7725	22.9302	5.25787	3.47879	3.03e-201	4.11e-200
KRT8	0.93862	1.92447	1.45506	54.2506	58.1284	54.7068	5.25686	4.84547	0	0
EFCAB4B	0.276065	0.101288	0.150523	7.93428	6.53859	6.07364	5.25353	1.87455	3.44e-76	1.59e-75
PSMB8	0.38649	0.25322	0.401395	12.4965	13.2141	14.1718	5.24144	2.80567	1.9e-152	1.8e-151
NPAS1	0.93862	0.455797	0.301046	20.6291	19.9239	22.8422	5.23652	3.46192	2.52e-201	3.41e-200
RASSF10	0.0552129	0.101288	0	2.28111	1.78014	2.50868	5.23359	0.325398	2.39e-30	5.86e-30
LOC101927482	0.496916	0.658373	0.250872	15.8686	17.3906	20.0694	5.23323	3.21676	3.85e-153	3.66e-152
ANPEP	0.165639	0.709017	0.200697	12.9428	14.3438	14.1278	5.2295	2.85923	2.14e-155	2.07e-154
LTBP1	4.47225	4.81119	3.81325	163.942	171.646	155.098	5.22778	6.39484	0	0
NXPH3	0.110426	0.101288	0.150523	4.66139	5.47735	4.00508	5.22676	1.3678	3.7e-56	1.36e-55
AZGP1	0.993833	1.36739	0.903139	42.1013	39.7108	41.1511	5.22334	4.40684	0	0
KCNK13	0.220852	0.151932	0.0501744	4.6118	5.16925	6.24969	5.21434	1.53663	1.1e-61	4.29e-61
ROS1	0	0.151932	0.250872	5.95071	5.27195	4.84131	5.21211	1.5355	6.31e-68	2.66e-67
TMEM171	0.0552129	0.101288	0.100349	3.71919	3.79991	2.68472	5.21098	0.922563	1.75e-42	5.23e-42
PDGFRA	1.98767	2.88671	2.80976	96.699	98.9004	91.1926	5.21068	5.62237	0	0
DCDC5	0	0.101288	0.100349	2.18193	2.77291	3.25688	5.20091	0.633779	1.74e-36	4.72e-36
ZNF215	0.38649	0.202576	0.351221	11.2568	12.3925	11.179	5.19895	2.61687	7.02e-137	5.86e-136
HAS2	0.717768	0.658373	0.451569	21.5713	22.2175	22.7101	5.18104	3.53138	1.83e-250	3.32e-249
LOXL2	2.87107	6.17858	3.86343	155.561	159.767	157.122	5.18044	6.3412	0	0
MATN3	0.772981	0.25322	0.200697	13.885	15.1996	14.7	5.17887	2.94027	2.49e-164	2.6e-163
C4orf32	1.43554	0.709017	0.401395	32.5305	28.893	29.576	5.17643	3.97826	1.78e-259	3.39e-258
MAP3K8	0.0552129	0.0506441	0.250872	4.95893	4.41611	4.40119	5.17334	1.32579	7.44e-63	2.96e-62
CLDN23	0.0552129	0.0506441	0.100349	2.92577	2.90984	2.24461	5.17308	0.610363	8.06e-37	2.2e-36
OLFM2	2.65022	3.69702	1.9568	103.989	101.639	94.6255	5.17284	5.68945	0	0
MB21D2	1.38032	1.56997	1.35471	50.0851	54.0888	51.3619	5.1704	4.74534	0	0
ANGPT1	1.7116	1.2661	2.20767	65.3586	61.9968	58.7559	5.15857	5.00267	0	0
MARCH1	0.0552129	0.151932	0	1.98357	3.01254	2.90478	5.1543	0.590102	5.21e-34	1.36e-33
SLC4A11	0.607342	0.25322	0.0501744	11.6039	9.44843	11.135	5.15307	2.50431	5.97e-105	3.75e-104
LINC00202-2	0.331278	0.151932	0.351221	11.2568	7.94216	11.091	5.15191	2.41651	2.06e-78	9.78e-78
ANKRD20A19P	0.441703	0.303864	0.401395	15.6702	9.6196	16.0203	5.14975	2.85292	5.04e-70	2.18e-69
HTR2B	1.32511	1.11417	1.15401	43.341	44.8116	38.9945	5.14383	4.45745	0	0
PPP4R4	0.276065	0.25322	0	5.95071	7.15479	5.72154	5.14295	1.76292	9.96e-72	4.4e-71
PDGFD	1.43554	1.77254	1.45506	54.2011	56.1771	54.4867	5.13712	4.82957	0	0
ANKRD22	0.165639	0.101288	0	3.2233	3.35488	3.08083	5.13052	0.850551	3.5e-45	1.1e-44
SHROOM2	0.38649	0.202576	0.200697	8.47976	9.31149	9.94669	5.12618	2.29936	7.12e-109	4.61e-108
SLC7A8	1.49075	1.41803	0.903139	46.118	44.9827	41.8553	5.12568	4.52176	0	0
COL1A1	5.74214	6.58373	6.12127	207.928	220.292	216.406	5.12399	6.79045	0	0
PIK3CD	0.331278	0.759661	0.451569	16.5628	18.178	20.0254	5.12277	3.25703	5.29e-170	5.81e-169
CYTL1	1.65639	1.31675	1.05366	44.9775	48.3376	46.3005	5.12181	4.59222	0	0
LINC00624	0.38649	0.759661	0.301046	18.1993	16.569	16.3284	5.11611	3.15792	1.4e-181	1.67e-180
MICB	0.717768	0.860949	0.351221	23.4557	22.4571	21.3018	5.11519	3.54798	1.69e-232	2.79e-231
FAM26E	0.93862	1.41803	1.35471	42.25	42.5864	45.0682	5.1129	4.48842	0	0
VAV3	0.276065	0.25322	0.150523	7.98387	8.21602	7.57004	5.10524	2.08398	9.49e-103	5.82e-102
EMB	2.26373	1.82319	2.40837	71.4581	76.0325	75.9205	5.10296	5.26675	0	0
POU3F3	0.165639	0.0506441	0	2.38028	2.08824	3.30089	5.10264	0.553198	1.94e-31	4.84e-31
LINC01366	0.110426	0.0506441	0	1.78521	2.19094	1.89251	5.10224	0.198147	7.91e-29	1.89e-28
NUAK1	6.29427	6.63437	6.47249	219.184	226.488	217.155	5.09268	6.83146	0	0
SERPINA3	0.110426	0.0506441	0.0501744	3.02494	2.08824	2.64071	5.09002	0.545332	4.13e-33	1.06e-32
NTRK2	0.110426	0.25322	0.150523	6.34742	6.33319	5.5455	5.08958	1.71535	1.81e-78	8.61e-78
PRELP	1.43554	0.860949	0.852964	36.101	35.9451	34.0652	5.08214	4.20055	0	0
PERP	1.82203	1.97512	2.30802	65.8545	74.355	66.502	5.07536	5.15601	0	0
FN1	63.5501	63.6089	71.6992	2116.67	2357.96	2208.96	5.07019	10.164	0	0
SNED1	0.552129	1.16481	0.351221	22.3152	23.9634	23.5023	5.06145	3.60311	1.63e-238	2.78e-237
DGKE	0.220852	0.25322	0.401395	9.42196	9.17456	11.3991	5.05784	2.40838	3.69e-100	2.21e-99
IL1RAPL1	0.331278	0.506441	0.250872	12.2485	11.8448	12.8075	5.0567	2.70004	8.61e-147	7.77e-146
TYRP1	0.220852	0.202576	0.150523	6.49619	7.05209	5.89759	5.05362	1.80778	1.33e-80	6.49e-80
AJAP1	0.165639	0.101288	0.250872	6.09948	5.99085	5.67753	5.05095	1.68085	8.15e-80	3.94e-79
NGFR	5.63172	5.36827	5.41883	167.512	190.338	183.221	5.04312	6.54072	0	0
KCNQ1	0.110426	0.0506441	0	2.18193	1.71167	1.8485	5.04065	0.155554	1.08e-27	2.52e-27
KCNA6	0.772981	0.455797	0.80279	21.8689	22.0806	23.2383	5.04025	3.54966	3.9e-243	6.85e-242
GAL3ST1	0.110426	0.303864	0.200697	6.4466	7.46289	6.99789	5.03805	1.90853	2.58e-87	1.36e-86
CA13	0.0552129	0.405153	0.200697	7.43839	8.28449	6.82184	5.03343	2.01295	4.28e-87	2.25e-86
PLEKHH2	1.10426	1.56997	1.35471	48.7462	38.6838	45.6403	5.02993	4.52455	8.23e-268	1.62e-266
PRKAA2	0.717768	0.658373	0.702441	21.125	24.4769	22.094	5.01963	3.56189	5.41e-211	7.9e-210
LOC101927040	0.441703	0.303864	0.200697	12.5461	8.79799	9.68261	5.01895	2.4543	1.39e-81	6.87e-81
CDO1	0.441703	0.0506441	0.301046	7.88469	8.21602	9.55058	5.01018	2.19255	1.45e-93	8.15e-93
IFITM10	0.110426	0.202576	0.100349	4.71098	4.17648	5.10538	5.00919	1.35079	2.68e-59	1.03e-58
KIAA1107	0.276065	0.405153	0.150523	9.17401	7.97639	10.0787	4.99999	2.27345	1.12e-93	6.33e-93
FAM19A4	0.110426	0	0.250872	4.56221	3.62874	4.04909	4.99682	1.16645	6.25e-52	2.16e-51
C3orf52	0.220852	0.151932	0.0501744	4.36385	4.75845	4.57724	4.99171	1.32794	2.69e-62	1.06e-61
SYT13	0.883407	0.962237	1.35471	31.2908	35.637	35.3856	4.98618	4.15113	1.06e-285	2.32e-284
DSC2	0.331278	0.25322	0.150523	8.97565	6.91515	7.70208	4.97801	2.07276	1.82e-81	8.94e-81
CYP26B1	0	0.202576	0.250872	5.25646	5.03232	4.97334	4.97706	1.47228	3.32e-69	1.42e-68
FAM83H	0.0552129	0.151932	0.200697	4.1655	4.17648	5.23741	4.97182	1.31257	1.55e-55	5.63e-55
NTN1	0.276065	0	0.100349	3.6696	4.27918	3.87305	4.96747	1.13024	9.52e-53	3.33e-52
KCNJ10	0.0552129	0.202576	0.200697	4.95893	4.58728	5.63352	4.96556	1.464	5.86e-63	2.34e-62
MPPED1	0.110426	0.405153	0.100349	7.09126	6.64129	6.24969	4.96295	1.8447	5.9e-84	2.98e-83
LHX2	0.0552129	0.303864	0.100349	5.35564	4.86115	4.92933	4.96276	1.46145	1.85e-67	7.73e-67
SYT12	0.772981	0.860949	0.903139	24.3979	26.6336	28.5637	4.95996	3.79348	2.43e-235	4.09e-234
CDH6	2.1533	2.02576	2.65924	73.1937	70.0074	70.199	4.95638	5.20487	0	0
UGT3A2	1.49075	0.810305	0.451569	30.6462	26.7021	27.1993	4.9552	3.8795	8.92e-226	1.43e-224
MGAT4C	0.38649	0.0506441	0.903139	14.3809	14.2069	13.6437	4.94997	2.89366	3.29e-155	3.17e-154
CDH5	0.165639	0.202576	0.351221	8.08305	7.29172	7.61406	4.94511	2.03913	2.34e-96	1.35e-95
SLCO2A1	0.110426	0.0506441	0.100349	2.62823	3.28641	2.50868	4.94507	0.677986	4.21e-37	1.15e-36
CSF1R	0.0552129	0.202576	0.150523	4.56221	4.89538	3.78502	4.94451	1.28281	1.38e-54	4.96e-54
ASB9	0.0552129	0	0.100349	1.58686	2.05401	1.58443	4.94059	0.0545209	5.33e-25	1.19e-24
TUBBP5	0.110426	0	0.0501744	1.53727	2.05401	1.62844	4.93977	0.0543913	5.78e-25	1.28e-24
NDNF	1.15947	0.962237	0.702441	29.3568	28.9957	28.1676	4.93868	3.91312	4.03e-303	9.83e-302
FAR2P2	0.110426	0.151932	0	3.37207	2.80714	2.33263	4.93778	0.680403	6.12e-36	1.65e-35
CNTN5	2.04288	1.62061	1.7561	51.0273	58.0941	56.4672	4.93629	4.84219	0	0
VWF	0.110426	0.101288	0.100349	2.42987	4.10801	3.3449	4.93029	0.897499	9.76e-36	2.61e-35
NNMT	0.0552129	0.0506441	0.0501744	1.48768	1.78014	1.93652	4.9234	0.0436879	3.72e-25	8.3e-25
LINC00052	0.0552129	0.0506441	0.0501744	1.73562	1.47204	2.06856	4.92069	0.049116	8.15e-25	1.8e-24
NTRK3	2.31894	2.12705	1.60558	60.6477	61.3806	60.5603	4.91824	4.98267	0	0
CCDC149	0.607342	0.151932	0.100349	8.62853	8.79799	8.1422	4.91615	2.1918	6.67e-104	4.15e-103
ZNF208	1.54596	1.46868	1.60558	51.3745	41.8675	47.0487	4.9158	4.604	8.6e-301	2.08e-299
PRKCG	1.2699	1.16481	0.953313	36.2993	29.03	37.3221	4.91576	4.15683	5.38e-204	7.49e-203
CATSPERD	0	0.0506441	0.100349	2.23152	1.50627	1.54042	4.91412	0.0435302	9.18e-24	1.99e-23
TSPAN12	0.552129	0.455797	0.250872	12.6453	12.0159	13.4676	4.9129	2.75056	3.9e-142	3.4e-141
TRIM6	0.220852	0.25322	0.501744	9.86826	10.0646	10.1667	4.90824	2.41846	5.13e-126	3.88e-125
IRF5	0.331278	0.354508	0.250872	9.76908	9.10609	9.72663	4.90607	2.34625	1.02e-117	7.26e-117
AMZ1	0	0	0.200697	2.777	1.88284	2.15658	4.90534	0.377999	1.7e-29	4.11e-29
GRB14	0.276065	0.151932	0.100349	5.30605	5.44312	5.28143	4.90439	1.54452	6.89e-72	3.05e-71
FSTL1	17.7786	18.4851	19.7687	545.234	581.626	550.589	4.90224	8.17541	0	0
CLDN3	0.331278	0.151932	0.100349	5.90112	5.58005	6.11765	4.89942	1.67149	1.04e-75	4.78e-75
IGSF10	1.32511	2.02576	1.15401	47.5561	47.961	39.6547	4.89918	4.55201	2.46e-275	5.1e-274
CTNND2	0.607342	1.01288	0.852964	25.8856	25.6408	23.2383	4.89828	3.70569	2.13e-239	3.65e-238
NEBL	1.2699	0.911593	1.10384	33.8199	33.3091	30.8523	4.8973	4.09193	1.08e-306	2.68e-305
MYO1E	0.717768	0.860949	0.652267	20.7283	22.9364	22.182	4.87524	3.52652	2.58e-224	4.1e-223
EDN3	0.276065	0.0506441	0.0501744	3.96714	4.03955	3.12484	4.87497	1.04927	5.92e-46	1.88e-45
SCN7A	0.496916	0.151932	0.250872	7.63674	8.79799	9.90267	4.8741	2.23473	1.2e-87	6.38e-87
DRAXIN	0.331278	0.354508	0.451569	10.5625	11.7078	11.5311	4.87083	2.58358	1.41e-131	1.11e-130
MEST	0.93862	0.455797	0.953313	24.0012	22.6283	22.05	4.86542	3.58598	1.43e-232	2.36e-231
MKRN3	0.110426	0	0.150523	2.28111	2.73867	2.99281	4.86536	0.609738	5.22e-36	1.41e-35
C2orf72	0.717768	0.709017	0.250872	15.6702	16.6032	16.3284	4.85823	3.09634	1.05e-181	1.25e-180
COL27A1	0.828194	1.46868	1.10384	36.0018	29.4065	34.6374	4.85817	4.12157	8.26e-228	1.34e-226
CD74	1.15947	0.810305	0.752616	30.2494	25.2985	23.4143	4.85759	3.78455	2.17e-177	2.51e-176
HIGD1C	0.883407	0.759661	1.70593	31.9851	32.8641	33.361	4.85719	4.09616	3.64061164319748e-318	9.43460642753144e-317
GABRG3	0.607342	0.405153	0.451569	12.9428	15.542	13.8637	4.85384	2.90291	1.58e-137	1.33e-136
LINC00461	0.0552129	0.0506441	0.100349	2.67782	1.74591	2.15658	4.85137	0.332053	1.9e-28	4.5e-28
ADAMTS20	0.110426	0.101288	0.150523	3.62002	3.79991	3.52095	4.85124	1.02535	2.97e-50	1.01e-49
ST6GAL2	1.65639	1.06353	1.25436	38.4317	39.9162	35.7376	4.84855	4.3114	0	0
SLC6A20	0.0552129	0.151932	0	2.62823	1.88284	2.02455	4.84577	0.326654	3.61e-29	8.65e-29
LRP1B	0.0552129	0.202576	0.200697	4.36385	4.99808	4.4452	4.84357	1.34324	3.17e-60	1.22e-59
OSGIN1	0.38649	0.202576	0.301046	9.27319	9.00339	7.52603	4.8427	2.20552	5.49e-92	3.04e-91
PDGFB	0.441703	0.759661	0.351221	15.0751	15.2681	14.656	4.83836	2.9872	5.02e-174	5.68e-173
LGI2	0.0552129	0.303864	0.501744	8.72771	9.65383	7.17394	4.83522	2.19323	3.57e-78	1.69e-77
KCNIP3	0.165639	0.0506441	0	1.63645	2.43057	2.24461	4.83301	0.304437	2.66e-28	6.28e-28
CACNA1C	0.883407	1.01288	1.10384	28.613	27.7976	29.8841	4.8317	3.91218	3.34e-289	7.45e-288
CA12	1.43554	2.02576	1.7561	50.9778	49.0223	49.8655	4.83159	4.70167	0	0
ABCA10	0.110426	0.25322	0.100349	4.66139	4.34765	4.7973	4.82924	1.33887	3.16e-61	1.23e-60
TESC	0.38649	0.557085	0.551918	14.0833	14.0357	14.876	4.81936	2.92295	6.27e-166	6.63e-165
CNIH3	1.04905	1.06353	1.55541	34.167	34.1307	36.1778	4.81835	4.18576	0	0
PRRG4	0.331278	0.25322	0.200697	8.23182	7.25749	6.99789	4.81582	2.01285	3.61e-88	1.93e-87
MAGEB2	0.38649	0.455797	0.301046	11.2072	11.2628	10.1227	4.81515	2.53359	9.84e-125	7.38e-124
GBX2	0.331278	0.0506441	0.301046	6.54578	6.16202	6.82184	4.81501	1.81769	3.74e-82	1.85e-81
LRRC32	2.09809	1.97512	3.06064	63.3255	70.7947	67.1621	4.81159	5.12594	0	0
KCNA2	0.0552129	0.151932	0.351221	6.34742	4.48458	5.76556	4.80894	1.58683	7.87e-56	2.88e-55
CELF5	1.93245	2.78542	2.65924	71.1606	67.7822	68.7466	4.80231	5.17072	0	0
ITPRIP	0.496916	0.506441	0.903139	16.0173	18.7942	19.0571	4.80159	3.24387	4.07e-161	4.15e-160
SPARCL1	1.32511	0.810305	1.20418	32.1834	30.7416	30.1481	4.79921	4.0216	1.58e-305	3.91e-304
RALGPS2	1.15947	1.11417	1.10384	32.3818	32.3848	29.3999	4.79595	4.0385	6.85e-288	1.51e-286
SERPINB8	0.607342	0.607729	0.301046	12.7444	13.3168	16.2404	4.79559	2.90141	1.34e-117	9.46e-117
RHBDF1	1.15947	1.11417	1.35471	36.2993	31.2209	34.0652	4.79491	4.14597	3.92e-273	8.01e-272
XIST	0.993833	1.67125	1.85645	47.9032	36.5955	42.4715	4.79051	4.4646	4.76e-220	7.32e-219
PROK2	0.0552129	0.151932	0.100349	3.12412	2.84138	3.12484	4.78502	0.773234	6.58e-42	1.96e-41
FNDC7	0	0	0.250872	2.08275	2.70444	2.72874	4.77888	0.529264	8.67e-34	2.25e-33
VSNL1	0.276065	0.303864	0.100349	7.3888	5.71698	5.98562	4.77684	1.78442	4.69e-68	1.98e-67
PRSS16	0.0552129	0.151932	0.200697	4.6118	3.62874	3.65299	4.77221	1.13362	1.54e-48	5.08e-48
MYEOV	2.31894	1.56997	2.3582	54.5978	56.6221	58.2277	4.76211	4.8807	0	0
SLC6A12	0.220852	0.0506441	0.150523	3.52084	3.90261	4.26915	4.76169	1.11874	6.5e-51	2.22e-50
SLC6A7	0	0	0.200697	1.98357	1.95131	2.15658	4.76065	0.24565	4.73e-29	1.13e-28
SV2B	0.220852	0.354508	0.301046	7.78551	7.94216	8.62633	4.75931	2.12694	4.78e-100	2.86e-99
TMCC3	0.276065	0.709017	0.501744	13.5875	14.6519	12.8515	4.75904	2.86185	1.25e-143	1.1e-142
PPM1H	0.331278	0.506441	0.80279	15.2239	15.2339	14.876	4.75657	2.99986	1.37e-174	1.55e-173
ACHE	2.9815	2.07641	2.60907	67.5901	66.3444	71.8714	4.74878	5.16004	0	0
ADAMTS5	1.98767	1.92447	2.30802	55.3912	58.2995	53.2544	4.74201	4.86	0	0
SLC2A10	0.331278	0.303864	0.652267	10.7609	12.2213	12.0593	4.74154	2.63852	7.04e-127	5.36e-126
HLA-E	3.09192	3.54508	3.26133	87.8226	89.0412	88.5079	4.74026	5.52534	0	0
MMP14	5.30044	4.91247	4.66622	122.585	143.027	129.791	4.73451	6.09943	0	0
GALNT12	0.276065	0.0506441	0.250872	5.95071	4.31341	5.45747	4.72832	1.51608	9.21e-55	3.32e-54
FAM46C	0	0.151932	0.100349	2.33069	2.46481	2.50868	4.72801	0.487845	7.16e-34	1.86e-33
SCGN	1.7116	1.16481	1.20418	36.0018	35.6712	35.8697	4.72437	4.23097	0	0
TLR4	0.662555	0.810305	0.652267	19.5878	18.8969	18.0889	4.72012	3.31516	2.46e-203	3.4e-202
NLGN4X	1.60117	1.62061	1.40488	40.3161	41.2513	40.579	4.72003	4.41314	0	0
SP140L	0.38649	0.25322	0.200697	7.19044	6.88092	8.18621	4.7112	2.00274	3.49e-84	1.76e-83
RAP2B	1.2699	0.810305	1.35471	30.9933	29.4065	29.664	4.70733	3.97771	1.31e-296	3.08e-295
SLC32A1	0.220852	0.0506441	0.250872	5.30605	4.24495	4.53322	4.70507	1.36764	2.23e-56	8.23e-56
GPR123	0.0552129	0	0.150523	2.13234	2.15671	1.4964	4.69489	0.185389	5.78e-26	1.31e-25
ARHGDIB	1.93245	1.97512	1.80628	54.5482	51.179	42.5595	4.69395	4.69161	7.01e-265	1.36e-263
ATP2C2	0.0552129	0.0506441	0.100349	2.28111	1.57474	2.02455	4.68959	0.190704	3.23e-26	7.35e-26
ALDH1L1	0.496916	0.759661	0.652267	14.6784	18.5203	16.4604	4.68638	3.13344	3.48e-138	2.93e-137
ERC2	0.331278	0.557085	0.100349	8.62853	9.17456	7.92214	4.68475	2.20752	4.4e-96	2.53e-95
RAI14	8.72364	6.88759	5.97075	188.885	190.92	172.086	4.68295	6.58133	0	0
MFAP5	0.220852	0.0506441	0.0501744	2.87618	1.78014	3.82903	4.677	0.674324	4.36e-24	9.49e-24
MIXL1	0.38649	0.455797	0.301046	10.5129	9.96193	9.15447	4.67497	2.40385	9.28e-112	6.17e-111
PHACTR3	0.331278	0.455797	0.602092	13.6866	11.0574	11.5751	4.67288	2.68782	1.26e-111	8.36e-111
EPS8	0.717768	1.11417	1.30453	27.0261	26.2913	27.8595	4.67163	3.83029	1.4e-271	2.84e-270
C3orf70	0.496916	0.860949	0.0501744	11.951	12.4267	11.179	4.64987	2.66216	1.44e-121	1.05e-120
CTSS	0.165639	0.151932	0.100349	4.06632	3.56028	3.16886	4.6379	1.01018	3.65e-45	1.15e-44
CYP3A5	0.828194	0.506441	0.80279	19.5382	15.3366	18.705	4.63656	3.23961	4.12e-134	3.37e-133
CYP2S1	0.93862	1.21546	1.15401	30.1503	26.4282	26.4511	4.63331	3.86369	3.22e-232	5.3e-231
TNFRSF10A	0.110426	0.151932	0.150523	3.6696	3.83414	3.16886	4.6323	0.999225	7.59e-46	2.41e-45
LOC643201	0.0552129	0.202576	0.150523	3.2233	3.42334	4.04909	4.63077	1.00007	8.18e-45	2.54e-44
GPR160	1.32511	1.06353	0.702441	24.6954	24.7165	26.9353	4.63049	3.74539	6.41e-237	1.08e-235
KCNF1	0.496916	0.354508	0.602092	11.8518	11.5709	12.9835	4.62803	2.69488	2.08e-131	1.64e-130
AZU1	0.165639	0.101288	0.0501744	2.97536	2.19094	3.03682	4.62602	0.63528	2.4e-33	6.17e-33
ADAM19	12.9198	11.3949	13.1457	303.883	320.973	297.388	4.62244	7.32312	0	0
RBM11	0.110426	0.101288	0.602092	6.74414	7.05209	6.99789	4.62006	1.91209	3.83e-85	1.97e-84
KY	0.110426	0.303864	0.150523	4.66139	4.86115	4.88532	4.61811	1.40658	1.15e-62	4.58e-62
FOXO1	1.15947	1.31675	0.602092	27.7204	24.2373	23.8104	4.6173	3.73422	8.16e-202	1.11e-200
CRYBB2	0.772981	0.810305	0.602092	17.3562	18.6572	17.7808	4.61697	3.24847	4.08e-193	5.25e-192
EMX2OS	0	0.0506441	0.250872	2.52905	2.53327	2.99281	4.61565	0.618536	1.3e-35	3.47e-35
AKAP7	0.276065	0.0506441	0.0501744	2.82659	2.60174	3.82903	4.59792	0.803816	1.06e-34	2.8e-34
PKP1	0.331278	0.557085	0.250872	8.72771	9.75653	9.46255	4.59729	2.32651	2.12e-107	1.36e-106
GPER1	0.331278	0.506441	0.551918	11.7031	11.6736	10.9149	4.59663	2.61207	3.9e-132	3.12e-131
SCUBE3	0.552129	0.557085	0.702441	14.8272	14.8231	14.5679	4.5922	2.97095	2.73e-170	3.01e-169
HOXC13	1.15947	0.759661	0.451569	20.1332	20.677	15.8883	4.58988	3.32455	6.78e-125	5.08e-124
PLD1	0.828194	1.16481	0.602092	20.5795	21.122	21.0377	4.587	3.46748	9.24e-223	1.45e-221
PLEKHB1	3.20235	2.988	3.31151	75.4748	77.5387	75.4364	4.58604	5.31603	0	0
CALCA	0.220852	0.25322	0.150523	4.76057	5.85392	4.62125	4.5854	1.489	9.15e-58	3.43e-57
PDZRN4	0.441703	0.202576	0.150523	6.34742	5.85392	6.95388	4.58387	1.79863	6.7e-74	3.03e-73
LRRC55	0.38649	0.25322	0.351221	8.7773	7.66829	7.65807	4.58084	2.11742	2.15e-91	1.19e-90
OCA2	0.496916	0.25322	0.451569	8.67812	9.65383	10.4748	4.57509	2.3697	1.52e-100	9.12e-100
RASGRF1	1.43554	1.92447	1.90663	41.7541	43.7503	40.667	4.57224	4.46494	0	0
ATP8B3	0.772981	0.607729	1.05366	20.6291	16.9113	20.5976	4.56016	3.35851	1.69e-148	1.55e-147
MLXIPL	0.220852	0.405153	0.250872	7.28962	7.01785	6.86585	4.55608	1.93887	4.22e-88	2.25e-87
COL6A5	0.110426	0.151932	0.100349	2.38028	3.21794	3.21287	4.54895	0.74957	1.04e-36	2.85e-36
RASGRP1	0.110426	0.101288	0.250872	3.57043	4.14225	3.52095	4.54773	1.07355	9.9e-48	3.23e-47
LHFP	0.276065	0.151932	0.301046	6.0003	6.02508	5.32544	4.54661	1.66501	1.03e-70	4.48e-70
SYNC	0.165639	0.151932	0.100349	3.42166	3.45758	3.16886	4.5421	0.920061	1.3e-44	4.02e-44
ITGA11	3.47841	4.10217	5.71988	100.765	107.733	102.856	4.53959	5.76261	0	0
AGTR1	0.276065	0.303864	0.100349	4.51262	5.78545	5.5455	4.52805	1.54461	3.9e-59	1.49e-58
ADRA1B	0.607342	0.860949	0.501744	14.728	16.0212	15.0081	4.5276	3.02275	1.06e-162	1.1e-161
IGFBP6	0.331278	0.303864	0.401395	7.04167	8.69529	8.45028	4.52691	2.12872	8.66e-85	4.43e-84
IQSEC2	1.10426	1.01288	0.80279	23.5549	21.7725	22.182	4.52609	3.57364	6.66e-224	1.05e-222
LRRK2	0.165639	0.101288	0	2.13234	2.22517	1.98053	4.52484	0.309964	1.15e-28	2.75e-28
ANO9	0	0.0506441	0.150523	1.58686	1.40357	2.20059	4.5218	0.0397069	3.22e-22	6.79e-22
MICALL2	0.93862	0.557085	0.602092	16.7612	13.6934	17.8248	4.52143	3.09679	2.22e-117	1.57e-116
HLA-C	22.4164	21.5237	23.9834	484.041	535.274	533.468	4.51442	8.07842	0	0
CARD6	0.110426	0.25322	0.150523	3.52084	4.24495	4.40119	4.51373	1.18245	3.29e-50	1.11e-49
DRP2	0.276065	0.557085	0.953313	15.6702	12.2898	13.9958	4.51236	2.89694	2.08e-109	1.35e-108
ZNF663P	0.110426	0.557085	0.451569	9.42196	9.31149	7.57004	4.50735	2.24339	1.61e-84	8.19e-84
NLGN1	1.65639	1.31675	2.3582	41.1095	43.853	36.4418	4.50265	4.41289	1.31e-251	2.41e-250
FAM84B	1.04905	1.31675	1.45506	28.4642	30.6047	28.1676	4.50211	3.94047	1.04e-267	2.05e-266
FAAH2	0.165639	0.0506441	0.100349	2.08275	2.63597	2.64071	4.49942	0.511342	3.26e-32	8.24e-32
TMEM35	4.08576	3.74766	4.26482	89.5582	95.6825	88.4199	4.49929	5.57914	0	0
BTN1A1	0	0.25322	0.200697	3.27289	4.00531	3.56496	4.49883	1.0278	2.98e-45	9.38e-45
KRTAP5-AS1	0	0.0506441	0.301046	2.87618	2.15671	3.60897	4.49727	0.708093	1.12e-29	2.7e-29
ADAMTS15	0.38649	0.759661	0.903139	15.1247	16.8771	14.92	4.492	3.05947	3.25e-151	3.04e-150
NPTX1	0.441703	1.2661	0.652267	17.8025	17.8699	18.3089	4.48913	3.2571	6.28e-188	7.84e-187
FRMPD3	0.220852	1.16481	0.301046	11.8022	13.9672	12.8955	4.48845	2.78661	3.22e-105	2.03e-104
CFH	0.331278	0.405153	1.05366	14.3809	14.4807	12.1913	4.48748	2.86994	7.22e-117	5.07e-116
CD6	0.220852	0	0.250872	3.96714	3.69721	3.12484	4.47741	1.01706	7.18e-44	2.2e-43
COL28A1	0.110426	0.151932	0.0501744	2.38028	2.36211	2.55269	4.47313	0.493331	9.57e-33	2.44e-32
GABRA3	1.49075	1.7219	2.00697	38.2829	40.9774	37.102	4.47022	4.35345	1.83298354607102e-321	4.81862224388968e-320
C1QTNF1	1.87724	1.31675	2.20767	36.4481	42.0044	41.2391	4.46866	4.39431	1.19e-280	2.53e-279
SUSD3	0.441703	0.101288	0.351221	5.00851	7.15479	7.61406	4.46479	1.8536	1.85e-53	6.55e-53
VSX1	0.220852	0.0506441	0.100349	3.2233	2.90984	2.24461	4.45989	0.677664	1.17e-33	3.04e-33
PHACTR2	1.10426	0.962237	1.60558	27.3733	27.4552	26.1871	4.45241	3.83669	4.82e-263	9.3e-262
XKRX	0.110426	0.101288	0.200697	3.12412	3.28641	2.99281	4.44931	0.834959	2.95e-41	8.69e-41
CD300LG	0.220852	0.0506441	0.0501744	2.62823	2.05401	2.55269	4.44639	0.476773	8.67e-31	2.14e-30
ELFN2	1.7116	2.02576	1.70593	42.9939	36.0478	40.3589	4.4455	4.39047	2.26e-268	4.48e-267
CEBPD	0.38649	0.202576	0.150523	5.50441	5.03232	5.72154	4.44435	1.57727	2.66e-65	1.09e-64
OLIG2	0.0552129	0.0506441	0.301046	3.2233	3.42334	2.64071	4.43396	0.819723	2.32e-38	6.49e-38
AXL	4.14097	3.39315	3.51221	76.8137	82.9819	77.813	4.4313	5.37928	0	0
KCNAB1	7.28811	7.59661	7.67668	159.429	166.614	160.907	4.43038	6.41105	0	0
NMRK2	0.0552129	0.0506441	0.150523	1.93398	2.36211	1.58443	4.42995	0.222006	2.37e-25	5.3e-25
IGSF21	0.441703	1.01288	1.25436	21.968	18.8969	18.2209	4.41476	3.38737	1e-150	9.33e-150
ANO3	0.110426	0.101288	0.150523	2.33069	2.73867	2.99281	4.41417	0.632196	7.04e-35	1.86e-34
ADAMTSL3	0.552129	0.455797	0.150523	7.93428	8.86646	7.7901	4.41316	2.15625	2.04e-90	1.11e-89
ME3	0.552129	0.506441	0.602092	12.4469	12.2213	11.047	4.41224	2.677	1.76e-126	1.33e-125
KDELR3	1.93245	2.02576	2.05715	41.2583	45.0512	41.9433	4.41143	4.49548	0	0
ITPKB	0.552129	1.16481	0.401395	14.4305	14.96	16.1524	4.409	3.02016	1.54e-145	1.37e-144
JAG1	2.26373	1.92447	1.9568	40.564	46.7629	42.8236	4.40802	4.51707	1.35716632828157e-312	3.44979879202847e-311
LIPG	0	0.101288	0.301046	3.47125	2.77291	2.99281	4.40718	0.803896	1.91e-38	5.35e-38
SERINC2	2.48458	2.73478	1.85645	48.895	50.9051	49.8655	4.40351	4.71699	0	0
ZNF728	0.0552129	0.151932	0.100349	2.18193	2.39634	2.33263	4.40337	0.427692	7.74e-31	1.91e-30
EMILIN2	4.41703	3.24122	3.61255	81.1776	78.9765	77.5929	4.40283	5.3812	0	0
MASP1	0	0.202576	0.0501744	2.23152	1.91707	1.71646	4.40207	0.20538	2.32e-26	5.29e-26
YWHAEP1	0.165639	0.25322	0.100349	4.21509	3.62874	3.47694	4.39421	1.08271	9.4e-47	3.03e-46
SSTR5	0	0	0.200697	1.53727	1.47204	1.71646	4.39301	-0.0719103	1.09e-21	2.27e-21
COL8A2	0.331278	0.860949	0.501744	12.0006	11.6394	12.6754	4.39047	2.70032	7.11e-130	5.53e-129
APOE	4.58267	3.7983	3.76308	75.7228	85.5494	92.777	4.39032	5.47721	0	0
WTIP	0.276065	0.455797	0.351221	8.03346	7.46289	7.74609	4.38846	2.07459	1.97e-92	1.1e-91
ITGA6	8.99971	9.31851	8.73034	191.613	194.412	179.216	4.38476	6.6278	0	0
ENG	7.28811	5.67214	7.57633	138.999	151.586	136.657	4.38047	6.22518	0	0
STEAP1B	0.165639	0.354508	0.100349	5.15728	4.10801	4.09311	4.37479	1.30718	5.84e-50	1.97e-49
S1PR5	0.165639	0.151932	0.100349	2.82659	3.28641	2.77275	4.37409	0.765569	1.29e-37	3.58e-37
LOC102467147	0.38649	0.303864	0.100349	6.04989	5.61428	4.7973	4.36933	1.59872	7.02e-61	2.73e-60
SLC30A3	2.04288	1.82319	2.30802	43.6385	41.5936	42.8676	4.36863	4.4951	0	0
UGT8	1.15947	0.860949	0.953313	19.7365	21.1563	20.4655	4.36857	3.4456	1.21e-207	1.72e-206
VTCN1	0.276065	0.405153	0.150523	5.80194	5.88815	5.63352	4.35552	1.67033	1.5e-71	6.62e-71
MRAS	2.65022	3.03864	3.96378	65.8049	68.3984	64.3454	4.35366	5.12424	0	0
CD34	0.0552129	0.25322	0.451569	6.49619	5.64852	4.09311	4.35259	1.57824	3.99e-45	1.25e-44
FLJ46906	0.0552129	0.354508	0.100349	3.42166	3.66298	3.82903	4.35205	1.03865	2.75e-46	8.79e-46
EVC	1.32511	1.97512	1.90663	35.0596	36.3217	35.8697	4.35159	4.24169	0	0
TPBG	3.14714	3.49444	3.26133	62.4825	71.7191	68.0864	4.35083	5.15164	0	0
TMEM54	1.93245	1.67125	1.05366	30.8445	31.5975	31.9966	4.34818	4.06083	3.42e-292	7.81e-291
LGALS3	1.15947	2.27898	1.15401	29.8527	33.4461	30.6763	4.34474	4.05366	9.3e-233	1.54e-231
ITGA10	0.0552129	0.101288	0.200697	2.67782	2.39634	2.64071	4.33637	0.569211	8.5e-34	2.21e-33
FZD8	0.93862	0.607729	1.05366	15.6206	18.0753	18.9251	4.33538	3.2292	6.39e-146	5.72e-145
ARSJ	1.15947	1.36739	0.752616	22.216	23.2103	20.8176	4.33481	3.55586	5.49e-199	7.27e-198
MYCT1	0.331278	0.151932	0.551918	7.98387	5.85392	7.43801	4.32476	1.95066	2.4e-62	9.49e-62
SYNJ2	5.52129	5.62149	5.11779	109.394	108.452	107.477	4.32174	5.83557	0	0
SLC7A7	0.552129	0.25322	0.250872	7.33921	6.70975	7.08591	4.31899	1.9461	3.98e-82	1.97e-81
LACC1	0.662555	0.911593	0.250872	11.5047	12.1871	12.7634	4.31483	2.71087	1.08e-123	8.05e-123
TNFRSF12A	6.34949	5.26698	5.11779	104.286	113.758	113.639	4.31381	5.86416	0	0
TBC1D30	0.496916	1.11417	0.501744	15.6206	13.4195	13.7317	4.31372	2.93396	1.72e-126	1.3e-125
MYL4	0.331278	0.506441	0.150523	7.68633	5.99085	6.38172	4.3126	1.8706	4.47e-66	1.85e-65
ZMAT1	0.38649	0.405153	0.301046	8.97565	5.58005	7.57004	4.31117	2.00394	1.22e-51	4.2e-51
IL15	1.49075	1.11417	1.15401	20.9763	25.2985	28.1236	4.30968	3.72281	3.42e-147	3.1e-146
LRRK1	0.607342	0.810305	0.451569	11.951	11.879	13.5116	4.30646	2.74408	1.21e-122	8.92e-122
EMID1	2.26373	2.02576	2.25785	40.3161	43.5792	45.7283	4.30628	4.51548	0	0
CASP4	1.15947	1.01288	1.25436	22.0672	22.9706	22.8422	4.30289	3.59175	7.27e-230	1.18e-228
HHIP	0	0.202576	0.0501744	1.93398	1.60897	1.93652	4.2979	0.117975	1.68e-24	3.68e-24
PTPRE	2.1533	2.38027	2.20767	44.3824	44.5035	43.9239	4.29535	4.55043	0	0
ESR1	0.441703	0.0506441	0.0501744	3.32248	3.97108	3.12484	4.29131	0.985094	7.12e-40	2.05e-39
ENPP6	0.607342	0.151932	0.200697	5.10769	6.88092	6.51376	4.28944	1.76963	1.86e-57	6.92e-57
ACSL6	1.76681	1.87383	2.50872	39.8202	39.3342	41.7233	4.28621	4.41574	0	0
IDUA	1.43554	1.11417	1.55541	28.2659	23.313	28.6957	4.28087	3.83038	1.43e-173	1.62e-172
AHRR	2.81586	2.68414	2.70942	51.3249	51.3159	56.5113	4.27471	4.81079	0	0
CDC42BPG	0.496916	0.151932	0.451569	6.9425	7.29172	7.12992	4.27348	1.96515	2.45e-84	1.24e-83
FLJ16779	0.165639	0.25322	0	3.27289	2.43057	2.68472	4.26393	0.679679	2.77e-33	7.13e-33
KCNK9	0.441703	0.607729	1.10384	13.5875	14.0015	14.1718	4.25041	2.90444	2.98e-146	2.67e-145
MYO5C	0.552129	0.405153	0.451569	9.57073	8.48989	8.97842	4.24681	2.29226	8.38e-99	4.95e-98
PLSCR1	0.883407	0.911593	0.602092	15.6702	14.8573	15.1841	4.24612	3.03263	7.72e-162	7.92e-161
COL2A1	0.220852	0.354508	0.451569	7.24003	6.84669	5.89759	4.24371	1.87158	1.26e-71	5.56e-71
LAMC3	1.2699	1.62061	1.30453	24.3483	27.1129	28.2116	4.24088	3.82305	7.52e-213	1.11e-211
LOC731424	0.38649	0.506441	0.100349	5.85153	6.81245	6.11765	4.23507	1.79014	5e-70	2.17e-69
KCNH3	1.93245	2.5322	2.65924	44.5807	42.6206	48.061	4.23486	4.57905	0	0
TCEAL2	0.717768	0.557085	1.30453	19.0423	15.0627	15.1841	4.23465	3.13805	7.2e-110	4.69e-109
TMEM163	0	0.101288	0.150523	1.63645	1.84861	1.67245	4.23398	0.0541997	2.18e-23	4.7e-23
NPC2	1.60117	1.01288	1.65575	25.4889	28.4138	26.099	4.22975	3.82999	6.4e-222	9.93e-221
ITPR3	2.42937	4.05153	2.3582	57.4739	53.9861	55.2349	4.22762	4.87907	0	0
EPS8L2	0.220852	0.405153	0.100349	5.0581	4.03955	4.92933	4.22665	1.38013	1.34e-51	4.63e-51
VWA2	0.0552129	0.151932	0.150523	2.28111	2.46481	2.33263	4.22608	0.466102	5.5e-31	1.36e-30
KCNJ4	0.276065	0.101288	0.351221	4.26468	4.03955	5.63352	4.22427	1.37428	3e-45	9.44e-45
KIF19	0.165639	0.0506441	0.0501744	1.68603	1.74591	1.71646	4.22368	0.0502689	1.55e-23	3.35e-23
PAPLN	1.04905	1.41803	1.30453	22.9102	21.6698	26.5832	4.22346	3.66174	3.71e-167	3.96e-166
LIX1	1.60117	1.51932	0.903139	25.7864	25.2643	23.8544	4.22125	3.73603	3.29e-225	5.25e-224
ARHGAP40	0.331278	0	0.0501744	1.88439	2.39634	2.77275	4.22119	0.466034	1.62e-27	3.77e-27
ARHGAP44	0.38649	0.202576	0.501744	6.39701	7.70252	6.38172	4.21919	1.91132	2.98e-70	1.29e-69
TMPRSS9	0.496916	0.506441	0.150523	7.43839	6.77822	7.394	4.21556	1.98136	3.1e-81	1.52e-80
PEG3	0.38649	0.810305	0.501744	12.2485	10.4412	9.46255	4.21356	2.53617	1.67e-89	9.01e-89
GLT8D2	0.331278	0.25322	0.401395	6.54578	6.09355	5.9416	4.2084	1.77213	3.01e-73	1.35e-72
FOXD4	0.110426	0.101288	0.301046	4.06632	2.63597	3.30089	4.20638	0.915004	2.53e-34	6.63e-34
CHRNA4	0.0552129	0.303864	0.301046	3.47125	4.48458	4.70927	4.20575	1.25036	5.6e-46	1.78e-45
REST	4.80352	4.20346	4.16447	81.6735	80.1747	80.4537	4.20277	5.41794	0	0
CILP2	1.87724	1.82319	1.35471	25.4393	32.5218	34.8574	4.20078	4.04374	3e-150	2.79e-149
CADPS2	0	0.303864	0	2.33069	1.84861	1.89251	4.19815	0.255429	5.95e-26	1.35e-25
AFAP1L2	1.2699	1.36739	1.15401	23.7533	23.176	22.9302	4.19721	3.63741	2.92e-232	4.81e-231
NAV2	11.2634	12.5091	13.9485	232.028	239.497	220.5	4.19372	6.9284	0	0
NPR3	0.38649	0.506441	0.301046	7.68633	7.80522	6.55777	4.18973	2.01251	7.07e-78	3.34e-77
OTX1	0.110426	0.151932	0.200697	3.07453	3.14948	2.55269	4.18661	0.753392	9.16e-36	2.46e-35
SYNPR	1.2699	1.87383	1.60558	29.9519	29.5777	27.6395	4.18563	3.95339	2.11e-254	3.9e-253
IL11	1.65639	1.62061	2.10732	31.4396	34.1307	32.6128	4.18329	4.12408	2.33e-281	4.95e-280
DCHS2	0.607342	0.455797	0.953313	12.3477	13.7961	10.6509	4.17685	2.73125	6e-94	3.39e-93
GRIP1	0.220852	0.354508	0.401395	5.95071	5.71698	6.46975	4.1736	1.73988	2.07e-70	9.02e-70
SLC16A3	0.883407	1.06353	1.00349	15.571	19.0338	18.8371	4.17186	3.25925	2.47e-138	2.08e-137
FAM83G	0.276065	0.759661	0.702441	10.3642	10.6124	11.091	4.17121	2.53583	3.79e-115	2.62e-114
FBLIM1	6.07342	4.86183	4.51569	90.4012	95.8536	90.7525	4.17075	5.61237	0	0
SUSD5	1.7116	1.62061	2.45854	34.7621	35.5685	34.3293	4.16725	4.21583	2.41e-307	6.02e-306
HLA-DMA	0.607342	0.911593	0.200697	10.9592	9.10609	11.091	4.16474	2.4942	9.87e-85	5.04e-84
IL31RA	0.220852	0.607729	0.80279	9.62031	9.99616	10.3428	4.16063	2.44092	1.71e-107	1.1e-106
AIG1	1.54596	1.36739	1.25436	24.1004	24.3742	25.4389	4.14763	3.72067	1.95e-235	3.28e-234
KIAA1217	1.49075	1.56997	1.20418	28.4642	23.9634	23.3703	4.14502	3.75563	5.28e-172	5.89e-171
LINC01105	0.165639	0.151932	0.250872	2.92577	3.52604	3.87305	4.14283	0.97557	3.2e-40	9.26e-40
ALPL	2.42937	1.82319	2.55889	38.63	41.5936	39.5227	4.13681	4.41066	0	0
CATSPERG	0.220852	0.101288	0.0501744	2.18193	1.95131	2.5967	4.13678	0.396985	2.15e-27	5e-27
CYBRD1	0.496916	0.202576	0.250872	5.80194	5.92238	4.97334	4.13673	1.63102	3.44e-61	1.34e-60
DHRS2	2.1533	2.22834	1.90663	37.0928	37.6225	35.8257	4.13428	4.29605	0	0
BLACAT1	0.331278	0.658373	0.451569	9.32278	8.01062	8.49429	4.12864	2.23271	1.42e-89	7.69e-89
SLC8B1	1.76681	0.962237	1.45506	22.8111	23.6211	26.4952	4.12762	3.70285	7.52e-184	9.13e-183
FAM19A2	0.165639	0.101288	0.250872	2.72741	3.04678	3.47694	4.11411	0.827326	6.89e-37	1.89e-36
CRABP2	8.44758	10.534	6.92406	152.586	150.661	144.579	4.11066	6.30616	0	0
YES1	2.09809	1.92447	1.80628	34.6133	33.6857	32.4368	4.10997	4.1644	6.99e-295	1.61e-293
SLC9A3	0.38649	0.405153	0.200697	6.24825	5.27195	5.89759	4.10915	1.68571	2.93e-64	1.18e-63
LUM	24.2937	25.474	22.8795	422.203	418.333	412.347	4.10809	7.78854	0	0
BEAN1	0.165639	0.151932	0.401395	3.81837	4.55305	4.26915	4.09838	1.25262	2.56e-49	8.54e-49
LOC100506385	0.0552129	0.455797	0.100349	2.82659	4.24495	3.74101	4.09618	1.04554	1.05e-35	2.82e-35
VRK2	0.220852	0.658373	0.250872	6.89291	6.23049	6.73382	4.09413	1.86851	1.68e-73	7.54e-73
EDNRA	14.7971	16.5606	16.0558	265.947	281.775	260.198	4.08906	7.15719	0	0
FMO4	0.165639	0.0506441	0.250872	3.2233	2.12247	2.9488	4.08075	0.668868	1.77e-29	4.27e-29
CBFA2T3	0.110426	0.354508	0	2.52905	2.53327	3.12484	4.07878	0.662281	2.08e-32	5.26e-32
TYMP	0.165639	0.151932	0.250872	3.2233	2.87561	3.87305	4.07699	0.924073	3.32e-37	9.13e-37
NECAB2	0.496916	0.658373	0.80279	11.0088	10.6124	11.8832	4.07199	2.60219	2.55e-113	1.73e-112
CXorf57	0.883407	1.01288	0.752616	14.4801	15.1654	15.0081	4.06922	3.0093	4.6e-155	4.43e-154
RYR1	1.15947	1.62061	1.7561	25.836	23.758	27.4634	4.06915	3.78291	7.55e-197	9.92e-196
MT1F	0.165639	0.25322	0.401395	4.76057	4.96385	4.4452	4.06882	1.40751	4.37e-56	1.61e-55
TNNT1	3.31278	3.7983	4.56587	68.1852	66.8921	61.9247	4.06849	5.12736	0	0
DLG2	9.33098	8.30563	6.67319	137.164	136.557	132.388	4.06704	6.16814	0	0
LOC100126784	0.496916	0.151932	0.301046	5.40523	5.10078	5.41346	4.06113	1.56666	2.84e-62	1.12e-61
TMEM255B	0.165639	0.405153	0.351221	6.0003	4.65575	5.32544	4.06029	1.5668	6.57e-55	2.37e-54
TMEM159	0.607342	0.810305	0.602092	11.7031	11.6394	10.6069	4.05702	2.62271	1.04e-116	7.31e-116
RSPO4	0.607342	1.2661	1.00349	16.0173	15.8843	16.7245	4.05582	3.12937	4.01e-160	4.04e-159
SQRDL	1.43554	0.658373	1.00349	14.4801	18.041	18.3089	4.047	3.19573	1.03e-112	6.92e-112
PRAP1	0.110426	0.202576	0.0501744	2.03316	1.81437	2.46467	4.04482	0.31585	2.5e-25	5.6e-25
MBOAT1	0.165639	0.455797	0.401395	5.60359	6.02508	5.67753	4.04179	1.68405	2.41e-67	1.01e-66
ZNF600	0.165639	0.557085	0.501744	7.09126	6.16202	7.61406	4.04144	1.93894	2.11e-68	8.94e-68
PPP2R2C	4.19618	4.05153	3.76308	66.3008	65.1805	65.7978	4.03741	5.1315	0	0
ABI3BP	1.21468	1.2661	0.752616	18.7447	17.3564	17.0766	4.03606	3.25791	6.33e-164	6.59e-163
PYGL	1.93245	2.68414	2.10732	36.6465	37.4171	36.4418	4.03108	4.30092	1.44425269592313e-319	3.76277925544464e-318
CHMP4C	1.43554	0.759661	0.652267	15.571	15.0285	15.5802	4.03089	3.05915	2.14e-149	1.97e-148
COL20A1	0	0.101288	0.301046	2.08275	2.22517	2.72874	4.02812	0.464252	6.25e-28	1.47e-27
PTGR1	1.04905	2.12705	1.80628	27.4229	27.1813	27.7275	4.0271	3.87995	1.01e-242	1.77e-241
CACNA1G	3.03671	3.59573	2.96029	51.1265	54.0546	50.9658	4.02262	4.79695	0	0
AKR1C1	2.04288	2.73478	2.45854	35.853	42.3468	39.7867	4.02188	4.39573	3.84e-250	6.95e-249
TNNI1	0.38649	0.455797	0.551918	8.03346	7.77099	7.21795	4.02075	2.07994	2.95e-84	1.5e-83
GRTP1	0.331278	0.151932	0.250872	4.01673	4.07378	3.96107	4.02066	1.18899	2.44e-48	8.03e-48
ZDHHC15	1.2699	1.01288	1.25436	19.8853	19.3077	18.3089	4.01844	3.37018	3.37e-181	4e-180
DENND2C	0	0.151932	0.150523	1.8348	1.40357	2.11257	4.01117	0.0956319	9.37e-22	1.95e-21
EMP3	1.43554	2.63349	2.3582	33.5719	35.8082	35.2975	4.01114	4.22434	1.01e-274	2.07e-273
CAMK1G	0.828194	0.607729	0.551918	10.3642	10.0646	11.6191	4.00708	2.54415	5.22e-103	3.21e-102
TCHH	0.220852	0.25322	0.250872	3.91755	3.62874	4.4452	4.00592	1.17924	9.77e-46	3.1e-45
FAM49A	1.82203	2.63349	2.3582	35.258	38.2045	35.7817	3.99462	4.28676	1.44e-285	3.14e-284
INPP4B	0.772981	0.860949	1.00349	12.9428	14.2753	15.1401	3.99402	2.93883	4.32e-128	3.32e-127
GRPR	0.331278	0	0.0501744	2.57864	1.84861	1.67245	3.98842	0.270815	2.46e-22	5.19e-22
LINC00086	0.0552129	0.455797	0.150523	3.57043	3.45758	3.91706	3.98236	1.05687	7.56e-43	2.28e-42
LOC100506688	1.93245	2.12705	0.953313	27.522	26.1201	25.4829	3.98213	3.82682	1.58e-207	2.24e-206
CDH9	0.165639	0.0506441	0.150523	2.42987	1.88284	1.71646	3.97571	0.257346	6.45e-24	1.4e-23
CTNNA3	0.110426	0.151932	0.351221	3.32248	3.56028	3.12484	3.97518	0.9403	2.98e-40	8.62e-40
COL8A1	0.276065	0.303864	0.501744	5.95071	6.09355	5.28143	3.9724	1.68917	5.11e-64	2.06e-63
LINC01279	1.04905	0.506441	0.401395	9.37237	10.27	10.6509	3.96859	2.46955	1.24e-96	7.16e-96
TMEM173	0.717768	0.405153	0.80279	10.1162	9.79076	10.1667	3.95446	2.45767	4.27e-107	2.72e-106
HLA-DRB5	0.993833	1.36739	1.15401	17.505	18.5545	18.617	3.94899	3.30278	6.98e-176	7.98e-175
LOC101928505	0.0552129	0.101288	0.150523	1.68603	1.47204	1.93652	3.94654	0.0403401	1.13e-21	2.35e-21
NKD1	2.9815	3.54508	3.46203	52.8621	52.788	48.9852	3.94653	4.78712	0	0
MYC	0.220852	0.303864	0.0501744	2.62823	3.49181	2.81676	3.94398	0.796823	3.97e-33	1.02e-32
PDE5A	0.993833	0.607729	1.20418	15.3727	13.4537	14.7	3.94321	2.97845	6.62e-128	5.09e-127
PACS1	42.1827	43.5033	40.7416	646.842	649.169	645.082	3.94043	8.42945	0	0
GPR20	0.110426	0.101288	0.250872	3.07453	1.98554	2.46467	3.93944	0.544966	8.43e-27	1.93e-26
CCNYL2	1.04905	1.67125	1.25436	21.1746	19.9923	20.4215	3.93788	3.47156	1.29e-190	1.64e-189
TNFSF9	0.607342	0.709017	0.602092	9.57073	10.1673	9.81465	3.93481	2.4354	4.5e-106	2.84e-105
LINC00087	0.220852	0.151932	0.200697	2.42987	3.69721	2.72874	3.93437	0.788912	9.33e-30	2.26e-29
FBXO2	0.662555	0.455797	0.852964	10.017	10.2358	10.0347	3.93	2.46965	1.75e-108	1.13e-107
OTP	0.110426	0.0506441	0.250872	2.18193	2.29364	2.06856	3.92785	0.376609	3.65e-27	8.44e-27
ARHGEF37	1.38032	1.36739	1.05366	17.6538	20.1977	19.8934	3.92705	3.38268	8.29e-160	8.34e-159
RHBG	0.276065	0.202576	0.150523	3.27289	2.77291	3.74101	3.92496	0.906081	8.64e-36	2.32e-35
STXBP5L	1.04905	1.56997	2.1575	24.3979	23.9976	24.5146	3.91213	3.71329	1.81e-212	2.66e-211
EVPL	0.331278	0.557085	0.150523	5.00851	4.79268	6.11765	3.91202	1.57341	1.23e-51	4.24e-51
TRIL	1.87724	2.02576	2.00697	28.7122	29.92	30.5883	3.91149	4.00237	9.53e-261	1.83e-259
ZNF716	0.165639	0.354508	0.551918	5.75235	5.64852	5.23741	3.91139	1.63514	1.89e-62	7.5e-62
PLXDC1	0.276065	0.303864	0.652267	7.09126	5.71698	6.2937	3.91109	1.82268	9.55e-63	3.79e-62
FGF1	0.552129	0.810305	0.551918	10.6617	10.4412	7.92214	3.90688	2.41116	1.83e-71	8.04e-71
FHDC1	0.552129	0.455797	0.702441	8.67812	8.28449	8.93441	3.90133	2.25059	2.86e-93	1.61e-92
LINC00967	0.276065	0.0506441	0.200697	2.777	2.56751	2.68472	3.90111	0.645215	2.55e-32	6.44e-32
DLX4	2.04288	1.77254	2.05715	27.77	31.3236	28.5197	3.90025	3.97784	2.75e-222	4.28e-221
SCN2B	0.828194	0.101288	0.301046	6.09948	6.74399	5.14939	3.89573	1.74957	3.12e-50	1.06e-49
TCTE1	0.0552129	0.303864	0.250872	3.57043	3.11524	2.86077	3.89532	0.875192	1.19e-36	3.25e-36
MR1	0.607342	0.709017	0.451569	9.62031	9.10609	7.7901	3.89512	2.2848	2.78e-81	1.37e-80
DCT	0.496916	0.455797	0.401395	6.59537	7.05209	6.60178	3.89428	1.91058	1.79e-75	8.21e-75
LHX6	0.828194	0.860949	0.702441	11.5047	12.4952	11.5311	3.88979	2.69758	3.53e-118	2.5e-117
EMBP1	0.110426	0.0506441	0.150523	1.53727	1.78014	1.4964	3.88953	-0.016144	8.09e-21	1.65e-20
RAB20	0.441703	0.607729	0.200697	5.35564	6.53859	6.68981	3.88704	1.79363	6.17e-60	2.37e-59
NEK6	2.09809	2.32963	2.45854	34.6629	33.2749	34.0212	3.87967	4.1945	6.94e-294	1.6e-292
SDPR	0.607342	0.759661	0.401395	8.52935	8.66106	9.02244	3.8794	2.27003	4.51e-94	2.56e-93
GATM	1.21468	0.810305	1.05366	14.4305	15.5077	15.1841	3.87603	3.03583	6.88e-146	6.15e-145
CAPN12	0.165639	0.25322	0.200697	4.26468	2.56751	2.64071	3.8736	0.856869	1.33e-27	3.11e-27
ELFN1	2.92628	3.59573	3.41186	45.275	48.7484	52.022	3.87247	4.70987	8.09e-308	2.02e-306
PAX2	0.331278	0.202576	0.250872	3.57043	3.69721	4.35718	3.86924	1.14744	2.93e-43	8.89e-43
KCNJ2	0.772981	0.962237	0.451569	11.0088	9.55113	11.6631	3.8689	2.5583	1.21e-88	6.48e-88
MOV10L1	0.220852	0	0.301046	2.47946	2.87561	2.37664	3.86354	0.604464	5.78e-30	1.4e-29
COX6B2	0.607342	0.506441	0.200697	6.84332	5.71698	6.68981	3.86308	1.83804	2.07e-63	8.29e-63
MSX1	2.04288	2.12705	2.40837	31.6379	31.974	32.2167	3.85841	4.10751	1.19e-284	2.57e-283
SLC22A31	0.220852	0.202576	0.250872	3.37207	3.11524	3.56496	3.85615	0.948302	4.94e-39	1.4e-38
MLNR	0.110426	0.101288	0.100349	1.63645	1.6432	1.45239	3.85499	-0.0416677	1.71e-20	3.47e-20
TMEM45B	1.60117	1.01288	1.25436	18.348	19.7185	17.6488	3.85481	3.33635	3.45e-159	3.45e-158
C2orf88	0.93862	0.607729	0.401395	9.27319	9.7223	8.8904	3.85004	2.3601	2.32e-94	1.32e-93
LOC101927166	0	0.101288	0.250872	1.93398	1.4378	2.15658	3.84628	0.145496	2.31e-21	4.76e-21
DSC1	0.220852	0.101288	0.0501744	2.08275	1.71167	1.67245	3.83628	0.138893	4.56e-22	9.57e-22
LUZP2	0.993833	1.51932	1.30453	17.8521	19.1707	17.9128	3.83571	3.31649	3.6e-167	3.86e-166
PTCHD1	1.32511	0.962237	0.80279	15.819	14.7546	13.2916	3.83005	2.99781	1.5e-119	1.08e-118
MYO6	9.16534	8.60949	8.12825	124.171	122.658	121.077	3.82942	6.04017	0	0
EGR3	0.496916	0.607729	0.501744	8.18223	7.12055	7.87813	3.82674	2.09884	4.82e-79	2.31e-78
STXBP5-AS1	0.331278	0.303864	0.501744	5.90112	5.34042	5.23741	3.82589	1.6258	1.11e-60	4.3e-60
LRRC7	0	0.303864	0.0501744	1.78521	1.6432	1.98053	3.82588	0.126031	1.64e-22	3.48e-22
RNF125	0.607342	0.151932	0.150523	4.95893	3.52604	4.40119	3.82579	1.28412	1.29e-38	3.63e-38
MIPOL1	0.883407	0.962237	0.501744	11.8022	10.9205	10.6509	3.82331	2.61175	2.17e-107	1.39e-106
HPSE	2.59501	2.38027	2.20767	34.2662	34.3704	32.9209	3.82229	4.19324	9.21e-286	2.01e-284
BST2	1.93245	1.92447	1.85645	26.2327	28.4138	26.1431	3.82149	3.86687	2.44e-222	3.81e-221
PRKG1	1.93245	2.12705	1.20418	23.1582	25.5724	25.1308	3.81414	3.73977	1.99e-190	2.52e-189
LOC728739	0.165639	0.151932	0.250872	3.07453	2.67021	2.55269	3.81354	0.691867	3.83e-32	9.68e-32
NTSR1	0.828194	0.810305	0.602092	10.6121	11.0232	9.90267	3.81277	2.53434	1.24e-103	7.65e-103
TMEM158	0.662555	0.354508	0.652267	7.8351	8.45566	7.17394	3.811	2.12123	1.5e-76	7e-76
ZNF676	1.04905	1.21546	1.7561	21.0754	17.3564	18.573	3.80595	3.3687	1.26e-132	1.01e-131
GCGR	0.220852	0.202576	0.100349	2.777	2.22517	2.55269	3.80454	0.564618	5.1e-29	1.22e-28
MAFB	2.59501	2.27898	2.1575	31.7867	31.8713	34.3293	3.80124	4.14336	4.14e-258	7.79e-257
IFI16	5.19001	5.82407	5.31848	80.5825	75.6559	71.6073	3.79842	5.35283	0	0
CGNL1	0.772981	1.01288	0.652267	11.8518	11.3313	10.9149	3.79378	2.64386	9.84e-113	6.6e-112
ENTPD1	0.220852	0.354508	0.451569	5.75235	4.86115	4.04909	3.79367	1.46575	8.2e-45	2.55e-44
TCF7L1	1.04905	1.01288	0.953313	14.3809	14.1384	13.2036	3.78477	2.92978	3.35e-133	2.71e-132
ABCA5	1.32511	1.51932	1.20418	19.0919	18.623	18.3089	3.78376	3.34728	3.73e-178	4.34e-177
PPP2R3A	1.54596	1.46868	1.15401	19.0919	22.2517	15.9323	3.78256	3.38072	2.11e-99	1.25e-98
MCTP2	0.717768	1.46868	0.602092	14.728	12.324	11.6631	3.77677	2.82256	7.61e-85	3.89e-84
PARP8	2.87107	2.988	2.05715	37.9854	36.082	34.3733	3.7761	4.28986	3.12e-258	5.89e-257
CHODL	5.46608	5.01376	4.46552	65.9041	71.7875	65.7097	3.77081	5.19245	0	0
KCTD12	66.1451	57.6329	65.0762	841.579	889.008	844.192	3.76979	8.84794	0	0
PLD5	3.8649	3.95024	4.66622	54.5978	58.9842	56.5993	3.76637	4.93633	0	0
CREB3L1	0.993833	0.759661	0.451569	10.6617	9.75653	9.50657	3.76387	2.46248	8.3e-95	4.73e-94
LAT2	1.49075	1.46868	1.25436	17.5546	18.7599	20.9497	3.76258	3.38042	1.98e-144	1.76e-143
FUCA1	1.10426	1.11417	0.702441	11.7031	13.351	14.3919	3.75663	2.8536	3.85e-103	2.38e-102
GRB10	5.35565	5.26698	3.66273	65.0115	63.0922	64.5214	3.75614	5.11496	0	0
TMEM196	0.38649	0.25322	0.200697	4.26468	3.62874	3.56496	3.74966	1.13173	4.57e-42	1.36e-41
SDK1	2.42937	2.48156	2.55889	31.9851	34.3019	34.3293	3.74959	4.18477	2.1e-267	4.13e-266
CAPN6	14.1345	13.2687	13.5973	186.356	184.792	179.877	3.74891	6.62707	0	0
VAMP5	0.93862	0.607729	0.702441	9.42196	10.0646	10.6509	3.74614	2.47496	1.27e-97	7.42e-97
GLS2	0.38649	0.25322	0.100349	3.37207	3.01254	3.60897	3.74074	0.947201	9.71e-37	2.65e-36
SLC9A7	2.59501	2.27898	1.90663	29.5056	33.3091	27.4194	3.73962	4.03069	2.79e-178	3.26e-177
MYOF	2.31894	1.67125	3.01046	32.9769	33.2749	27.5074	3.73962	4.0844	5.39e-161	5.47e-160
EVA1C	0.220852	0.202576	0.250872	2.777	3.11524	3.30089	3.73917	0.839879	1.28e-35	3.43e-35
LOC100129034	4.91395	6.17858	5.71988	75.5244	77.0252	71.4753	3.73109	5.33316	0	0
ATOH8	1.38032	1.41803	1.00349	16.8108	16.7402	16.7685	3.72445	3.19923	2.89e-161	2.95e-160
ATHL1	1.2699	2.32963	2.40837	26.8774	24.203	29.3119	3.72281	3.86424	1.63e-151	1.53e-150
CLCF1	0.607342	0.202576	0.451569	5.60359	5.47735	5.58951	3.72157	1.65064	6.79e-61	2.64e-60
SPOCK1	9.11013	9.16658	8.68017	119.808	122.145	112.714	3.71805	5.99497	0	0
KIAA1644	1.87724	3.03864	3.01046	34.6133	35.3289	35.2975	3.71734	4.25031	1.8e-272	3.67e-271
ZNF702P	0.331278	0.405153	0.100349	4.26468	3.52604	3.38891	3.71366	1.09965	5.7e-39	1.61e-38
ATP2A3	5.07959	4.10217	4.76657	59.3087	60.559	62.5849	3.71124	5.04021	0	0
TNXB	0.165639	0.101288	0.301046	3.07453	2.22517	2.42065	3.70002	0.596473	4.84e-28	1.14e-27
MISP	0.276065	0.405153	0.501744	4.31426	5.68275	5.5455	3.69443	1.5598	4.34e-49	1.45e-48
LOC284837	0.0552129	0.202576	0.150523	1.63645	1.84861	2.06856	3.69174	0.174953	4.05e-22	8.52e-22
ST6GALNAC2	0.165639	0.25322	0.200697	1.8348	3.56028	2.72874	3.69071	0.692382	3.01e-23	6.46e-23
SEMA3C	24.2385	20.055	19.4175	268.427	279.756	272.39	3.69066	7.2051	0	0
RGAG1	0.165639	0.202576	0.652267	4.71098	4.72421	4.09311	3.68464	1.36516	1.03e-46	3.3e-46
TEC	0.110426	0.151932	0.351221	3.12412	2.84138	2.24461	3.68243	0.687386	4.36e-29	1.04e-28
TMEM102	0.165639	0.354508	0.200697	2.87618	3.18371	3.43293	3.68018	0.885843	6.27e-36	1.69e-35
DOPEY2	1.87724	2.73478	2.60907	30.9437	32.6929	29.4439	3.67885	4.07799	3.93e-224	6.23e-223
SLC16A12	0.276065	0.25322	0.150523	2.57864	3.08101	3.12484	3.67733	0.784994	4.03e-33	1.04e-32
TRANK1	3.4232	4.10217	3.61255	49.3909	50.0493	43.3957	3.67705	4.69119	5.37e-272	1.09e-270
ANO1	0.883407	0.810305	0.80279	10.3146	10.7151	11.003	3.67631	2.56474	2.94e-107	1.88e-106
GRIN2D	0.607342	1.46868	0.652267	12.0006	11.1943	12.1473	3.67255	2.70134	7.23e-101	4.37e-100
AGPAT9	0.441703	1.01288	0.652267	9.2236	8.25026	9.72663	3.66053	2.33311	1.53e-79	7.38e-79
OLFML3	3.14714	3.24122	3.7129	41.8037	45.3251	40.667	3.65876	4.53334	5.24e-284	1.13e-282
AMN	0.38649	0.151932	0.301046	4.06632	3.11524	3.56496	3.65119	1.04765	9.22e-37	2.52e-36
TMBIM1	1.38032	1.31675	1.30453	17.6538	15.7816	17.1206	3.65022	3.20981	2.53e-144	2.24e-143
GEM	5.63172	3.95024	5.51918	62.78	62.0652	64.3014	3.64862	5.09636	0	0
ADAMTS10	2.04288	2.07641	2.40837	27.7204	24.3742	30.2362	3.6476	3.90405	4.11e-159	4.11e-158
SKAP2	1.04905	1.11417	1.35471	15.6702	14.2411	14.4799	3.64241	3.02585	2.3e-132	1.84e-131
P2RY2	1.43554	0.405153	0.80279	10.9096	10.9205	10.7829	3.64091	2.59345	3.8e-96	2.19e-95
AMOTL2	4.19618	3.49444	3.01046	42.9443	45.7701	44.0119	3.63942	4.58953	2.6547153300916e-314	6.79532736684371e-313
MATN4	0.165639	0.405153	0.100349	2.38028	2.87561	3.30089	3.63722	0.750848	7.1e-30	1.72e-29
GRID2IP	0.441703	0.557085	0.501744	7.88469	5.27195	5.80957	3.62947	1.8282	3.59e-45	1.13e-44
FAM201A	0.165639	0.303864	0.150523	1.98357	2.80714	3.03682	3.62811	0.636728	2.87e-26	6.52e-26
FAM114A1	3.64405	2.83607	4.41534	44.9775	46.489	43.1757	3.62567	4.61042	6.46e-294	1.49e-292
KLF4	0.772981	0.810305	0.80279	9.07483	11.2286	9.15447	3.62336	2.4532	3.23e-77	1.52e-76
INHBA	0.276065	0.303864	0.250872	4.01673	3.45758	2.99281	3.62227	1.01713	7.23e-36	1.94e-35
S100A2	0.552129	0.911593	1.00349	10.1658	10.0989	10.6069	3.62148	2.51511	4.2e-101	2.55e-100
SLC1A7	0.0552129	0.101288	0.301046	2.38028	1.74591	1.89251	3.62145	0.271069	2.72e-22	5.73e-22
MFSD4	0.93862	0.810305	1.10384	11.6039	11.3655	12.4114	3.62143	2.70754	7.36e-111	4.85e-110
C17orf67	0.38649	0.0506441	0.250872	3.27289	2.87561	2.37664	3.62004	0.742318	1.67e-29	4.04e-29
TMEM200B	0.496916	0.810305	0.551918	8.2814	7.63406	7.26196	3.61734	2.11343	1.58e-76	7.35e-76
TBX18	3.20235	3.19058	2.75959	38.4317	37.4171	36.4418	3.61603	4.35105	2.51e-292	5.73e-291
DDX58	0.496916	0.303864	0.551918	6.04989	5.61428	5.10538	3.61555	1.66474	8.15e-57	3.02e-56
CASP10	0.552129	0.658373	0.351221	6.69455	6.26472	6.33771	3.61271	1.85922	5.74e-68	2.42e-67
LHX4	0.110426	0.25322	0.150523	1.68603	2.63597	2.11257	3.61254	0.384803	8.19e-23	1.74e-22
PODNL1	0.110426	0.455797	0.200697	3.42166	3.56028	2.68472	3.61107	0.915134	4.34e-33	1.11e-32
NEO1	9.99354	8.60949	10.0349	118.766	116.496	112.846	3.60389	5.97639	0	0
MPP7	0.441703	0.202576	0.301046	4.31426	3.28641	4.04909	3.60055	1.16075	1.39e-38	3.89e-38
CHRNA2	0.331278	1.01288	0.551918	7.78551	7.83946	7.83412	3.59955	2.13212	1.23e-78	5.86e-78
EPDR1	9.49662	7.95112	8.17842	100.369	106.843	101.491	3.59477	5.80464	0	0
ZNF185	1.7116	1.31675	2.65924	21.3234	24.7165	22.7982	3.5919	3.65463	8.65e-142	7.51e-141
LRRC1	1.65639	1.11417	1.7561	18.7943	16.3636	19.6293	3.59076	3.32816	5e-124	3.72e-123
SLC4A8	89.8866	86.8039	95.4818	1103.51	1107.45	1061.74	3.58765	9.20698	0	0
IER3	2.59501	2.5322	1.90663	27.0261	30.3651	26.7152	3.58467	3.94133	4.6e-186	5.67e-185
DOK7	0.331278	0.151932	0.0501744	2.62823	1.88284	1.98053	3.58148	0.374925	4.11e-23	8.79e-23
ITIH5	0.0552129	0.151932	0.200697	1.8348	1.50627	1.8485	3.57467	0.0834737	8.51e-21	1.74e-20
ENTPD3	1.10426	1.06353	1.30453	15.5214	14.0015	12.1473	3.57435	2.94169	2.29e-97	1.34e-96
PCDHB7	2.70543	4.45668	3.61255	44.0353	46.1467	38.8185	3.57305	4.55264	3.88e-203	5.34e-202
CUX2	16.8399	14.8894	17.0593	188.042	197.185	194.797	3.57249	6.7139	0	0
SALL1	2.20852	1.41803	2.70942	27.3237	22.731	25.6149	3.57115	3.78927	4.56e-140	3.9e-139
TRIM5	2.81586	3.49444	3.41186	38.7788	39.3685	37.8062	3.56951	4.40022	1.3e-298	3.11e-297
FAT2	1.65639	2.78542	2.65924	26.2823	30.6732	27.6835	3.56496	3.9509	1.91e-169	2.09e-168
BCL11B	1.76681	1.31675	1.70593	18.2984	18.7942	19.3212	3.55784	3.37372	1.44e-165	1.52e-164
SLC17A7	1.7116	1.67125	2.3582	22.5135	23.1418	22.27	3.55699	3.63749	3.13e-191	4e-190
GUCA1A	1.04905	1.41803	2.1575	16.0173	19.5815	19.2332	3.55434	3.33374	3.34e-108	2.15e-107
CRABP1	53.8878	49.8844	54.8406	632.709	630.272	595.965	3.55105	8.39417	0	0
RARB	0.0552129	0.455797	0.200697	2.23152	2.73867	3.697	3.55021	0.771846	3.12e-25	6.97e-25
RGS7	0.276065	0.151932	0.301046	3.2233	2.63597	2.90478	3.54823	0.779969	6.08e-32	1.53e-31
GRIK4	1.82203	3.34251	2.91011	32.5305	30.3993	32.4808	3.54615	4.12203	1.32e-211	1.94e-210
SATB2	4.08576	3.7983	3.61255	45.1262	46.489	42.4275	3.54535	4.61039	8.62e-304	2.11e-302
SHE	0.717768	0.354508	0.401395	5.95071	5.13502	6.11765	3.53997	1.70405	8.18e-55	2.95e-54
LINC00652	0.110426	0.25322	0.250872	2.08275	2.63597	2.64071	3.53891	0.558607	9.1e-27	2.09e-26
ANKRD20A12P	0.828194	1.01288	1.15401	14.0338	10.3727	10.8709	3.53731	2.70661	5.89e-72	2.61e-71
CDH23	1.2699	0.607729	1.20418	11.9014	11.9132	11.9272	3.53677	2.72918	2.14e-110	1.4e-109
C1S	0.607342	1.62061	1.60558	14.6288	14.6177	16.0643	3.53639	3.06245	4.58e-114	3.13e-113
EGFLAM	8.22673	9.72366	6.22162	88.2193	95.6825	95.8139	3.53378	5.66735	0	0
TMEM2	10.8769	10.382	8.88086	113.609	119.92	114.167	3.53143	5.9806	0	0
SECTM1	0.607342	1.11417	1.50523	12.199	12.7348	12.7634	3.52277	2.80413	1.18e-110	7.75e-110
ARHGAP24	1.7116	1.56997	1.35471	16.7612	19.9581	16.1964	3.51728	3.28748	2.93e-113	1.98e-112
KCNJ9	0.276065	0.151932	0.551918	4.51262	3.11524	3.96107	3.51703	1.15631	2.15e-33	5.53e-33
C6orf141	0.331278	0.405153	0.351221	4.85975	3.52604	4.40119	3.51638	1.29228	6.88e-39	1.94e-38
NR3C1	2.37416	1.46868	2.1575	23.1086	22.8679	22.5341	3.51589	3.6534	5.51e-188	6.89e-187
FAT4	10.6561	10.4833	12.3429	122.833	137.071	122.793	3.5139	6.11975	0	0
SEPT14	23.079	20.8654	20.5715	244.128	247.268	244.222	3.51322	7.06098	0	0
PLK2	21.3674	19.2954	19.4677	226.028	231.315	227.85	3.51224	6.95875	0	0
TRPS1	0.993833	1.36739	1.05366	13.1412	14.3096	11.6631	3.51084	2.8589	1.34e-96	7.76e-96
GYPE	0.441703	0.354508	0.451569	4.85975	5.27195	4.18113	3.51056	1.45773	2.9e-46	9.29e-46
STC1	23.3551	24.5624	29.0008	296.197	300.775	278.683	3.50669	7.31229	0	0
PLOD2	4.41703	3.4438	3.9136	45.0766	46.0097	42.0313	3.50251	4.60394	1.35e-289	3.01e-288
SLC6A19	0.828194	0.810305	1.00349	9.91785	10.2358	9.81465	3.49434	2.48421	1.57e-97	9.2e-97
AIFM3	0.607342	0.911593	0.702441	8.67812	7.73676	8.97842	3.49176	2.24933	4.26e-77	2e-76
CBR3	0.0552129	0.405153	0.0501744	2.08275	2.22517	1.67245	3.49157	0.286043	1.37e-21	2.84e-21
CAMK2B	0.993833	1.01288	1.30453	13.7858	9.6196	14.2598	3.49118	2.80223	1.81e-59	6.94e-59
FAM132A	0.331278	0.151932	0.150523	2.18193	2.12247	2.90478	3.48972	0.526881	1.38e-24	3.04e-24
FGFR3	1.60117	2.38027	2.00697	21.7697	20.2662	25.7029	3.48728	3.63792	9.31e-121	6.77e-120
MACROD2	1.60117	1.31675	1.30453	15.0751	15.5077	16.6365	3.48368	3.12702	4.4e-134	3.6e-133
CT55	0.993833	0.810305	0.702441	9.02524	8.96916	10.0787	3.48267	2.3931	1.49e-85	7.69e-85
UTS2R	0.165639	0.151932	0.250872	2.08275	2.36211	2.06856	3.48255	0.399936	6e-25	1.33e-24
DACT2	0.165639	0.25322	0.351221	3.2233	2.56751	3.16886	3.48144	0.812388	2.52e-31	6.27e-31
GLYATL1	0.165639	0.202576	0.200697	1.93398	2.36211	2.15658	3.47228	0.390149	1.43e-24	3.15e-24
SCN1A	1.21468	1.62061	2.1575	18.1993	18.1437	19.5853	3.46916	3.36697	1.56e-146	1.4e-145
PLA2G4C	0.717768	0.506441	0.250872	4.71098	6.50435	4.92933	3.46759	1.63179	6.56e-41	1.92e-40
B3GNT5	3.09192	1.77254	3.11081	30.7949	28.3453	28.9598	3.46562	4.01567	5.13e-189	6.44e-188
COL6A3	10.104	10.8378	9.88435	109.096	123.103	108.005	3.46481	5.95453	0	0
SERPINI1	1.43554	1.2661	1.25436	13.885	15.1312	14.5679	3.46347	3.01586	1.25e-128	9.63e-128
DAB1	0.993833	0.709017	0.501744	8.7773	8.35296	7.08591	3.46125	2.18841	2.52e-66	1.04e-65
BIRC3	1.76681	0.911593	0.752616	12.9924	12.7348	11.5751	3.4575	2.79657	2.04e-93	1.15e-92
SNRK-AS1	1.43554	0.911593	0.652267	12.0998	8.79799	12.0152	3.45746	2.61596	1.33e-56	4.93e-56
TRNP1	5.35565	6.12793	5.26831	62.0362	61.3121	60.9565	3.45682	5.07371	0	0
NLRP11	0.441703	0.405153	0.301046	4.31426	4.45035	3.91706	3.45676	1.29474	5.12e-44	1.57e-43
ODF3B	0.220852	0.303864	0.250872	2.82659	2.67021	3.25688	3.45582	0.787626	2.77e-31	6.88e-31
RASSF2	3.14714	2.32963	2.70942	29.2577	33.001	27.0233	3.45256	4.03711	3.2e-160	3.23e-159
FMN1	11.8708	12.9649	9.68365	126.651	126.287	124.598	3.45199	6.10528	0	0
TMC8	0	0.506441	0.0501744	2.13234	2.15671	2.11257	3.44953	0.37399	2.69e-23	5.77e-23
GPR83	0.496916	0.911593	0.501744	7.28962	6.77822	7.12992	3.44839	2.00117	1.05e-69	4.54e-69
CDH22	2.87107	2.83607	4.01395	34.167	35.5685	36.8379	3.44806	4.28915	1.64e-238	2.78e-237
C5AR2	0.110426	0.25322	0.200697	2.28111	2.29364	1.80449	3.44712	0.37171	1.81e-23	3.89e-23
LRRC75A	0.717768	0.25322	0.250872	3.12412	5.75122	4.22514	3.44393	1.35238	9.56e-26	2.16e-25
HPCA	1.54596	1.2661	1.90663	16.5628	17.2879	17.6488	3.44316	3.25309	1.19e-146	1.08e-145
ALDH1A3	1.15947	2.43092	1.30453	16.4636	18.041	19.0131	3.43855	3.30774	5.07e-112	3.38e-111
TRMT2B	1.87724	1.31675	1.65575	17.5546	18.1437	16.4604	3.43031	3.2729	3.47e-141	3e-140
KIAA1683	0.828194	0.759661	0.903139	10.3642	7.49712	9.33052	3.42974	2.34809	2.85e-60	1.1e-59
PIWIL4	0.276065	0.202576	0.100349	2.47946	2.25941	1.58443	3.42833	0.360148	1.6e-21	3.31e-21
SRCRB4D	0.38649	0.506441	0.351221	4.26468	4.79268	4.4452	3.4275	1.38387	8.92e-47	2.88e-46
CPS1	3.20235	2.22834	1.7561	25.3897	26.8048	24.3386	3.42438	3.8197	8.23e-165	8.61e-164
CASP6	1.04905	0.557085	0.551918	7.43839	7.73676	7.7901	3.42191	2.11852	8.13e-74	3.68e-73
GPR37	1.15947	1.11417	0.852964	11.2072	10.6124	11.7512	3.41897	2.649	1.92e-99	1.14e-98
DNAJC5G	0.772981	0.303864	0.150523	4.41344	3.49181	5.14939	3.41853	1.33149	3.08e-31	7.64e-31
DCC	3.03671	2.63349	2.96029	31.142	32.0767	29.0038	3.41845	4.08547	1.04e-216	1.56e-215
ZNF257	0	0.405153	0.351221	2.62823	2.36211	3.52095	3.41681	0.749234	2.91e-25	6.5e-25
EPPK1	1.32511	0.962237	1.50523	12.3477	13.2826	14.788	3.41003	2.91281	4.51e-100	2.69e-99
SORCS2	2.87107	2.17769	3.51221	28.2163	30.6732	32.1287	3.40853	4.06738	2.66e-182	3.2e-181
MEIS3P1	1.87724	1.31675	1.20418	16.0173	15.1312	15.4042	3.40774	3.11279	3.24e-132	2.59e-131
CPM	0.110426	0.151932	0.351221	2.52905	1.98554	2.33263	3.40732	0.457687	1.29e-24	2.84e-24
MMP9	0.496916	0.151932	0.451569	3.2233	4.51881	3.87305	3.40682	1.1856	3.32e-34	8.67e-34
PCDHGB1	8.28194	7.29275	8.57982	81.2272	92.4645	81.8621	3.40509	5.54822	0	0
CREB5	11.7604	14.1297	10.8878	135.329	124.165	129.967	3.40208	6.1539	0	0
CTSO	1.38032	1.56997	0.752616	14.1329	12.0159	13.0275	3.39765	2.86787	1.68e-94	9.55e-94
PAQR5	2.31894	2.02576	2.65924	24.8938	24.3742	24.7787	3.39718	3.77317	1.59e-202	2.18e-201
TMEM184A	0.276065	0.709017	0.401395	5.40523	4.79268	4.75328	3.39366	1.52057	4.76e-49	1.58e-48
COL5A1	53.0596	64.166	60.4099	587.484	647.32	632.319	3.3927	8.41349	0	0
PART1	0.552129	1.21546	0.80279	9.91785	8.31873	9.28651	3.39198	2.36915	5.9e-73	2.64e-72
C7	17.8338	15.5984	14.2495	164.041	165.964	168.389	3.38928	6.51067	0	0
RBFOX1	0.993833	1.2661	1.40488	12.7444	14.3438	11.5311	3.38902	2.85087	1.15e-89	6.22e-89
TRABD2B	0.828194	0.354508	0.602092	6.99208	5.71698	6.07364	3.38886	1.83685	9.05e-55	3.27e-54
HOMER3	4.85874	3.84895	4.91709	47.7049	48.1664	46.4765	3.38615	4.70945	0	0
MYO15B	2.20852	2.58285	1.80628	24.4971	18.4518	26.2751	3.38465	3.67671	4.29e-87	2.26e-86
ATP9A	19.8214	19.9031	18.0628	197.663	205.709	198.494	3.38182	6.78284	0	0
COL9A3	6.18385	8.91336	7.32546	74.7806	76.9568	82.8304	3.381	5.42629	0	0
SOCS1	0.38649	0.151932	0.401395	3.57043	3.11524	3.25688	3.37893	0.964729	1.37e-34	3.59e-34
DIRAS2	1.04905	1.21546	0.953313	10.8105	11.879	10.7829	3.37654	2.65032	1.1e-97	6.43e-97
SLC25A27	0.828194	1.11417	1.05366	9.81867	8.38719	13.2476	3.3756	2.55866	1.21e-48	4e-48
CYP2J2	0.772981	0.810305	0.80279	8.43017	8.18179	8.36226	3.37526	2.23715	2.92e-82	1.45e-81
CORO2B	4.25139	4.86183	4.21465	46.0188	49.9466	42.3834	3.37508	4.66966	1.56e-236	2.63e-235
RAB31	9.66226	10.0275	7.97773	95.9552	96.641	93.9214	3.37389	5.71515	0	0
FILIP1L	11.7051	14.231	12.8948	145.792	129.334	128.515	3.37358	6.20768	0	0
PLCH1	0.662555	0.354508	0.501744	5.50441	5.34042	4.92933	3.37344	1.59972	9.42e-53	3.29e-52
KNDC1	0.828194	0.506441	0.602092	6.19866	5.92238	8.01016	3.37306	1.93612	9.08e-49	3.01e-48
PARD3B	1.49075	2.73478	2.40837	23.3565	23.5184	22.182	3.36499	3.6759	9.8e-166	1.04e-164
RIMS1	0.828194	0.506441	1.00349	9.62031	7.97639	6.68981	3.36424	2.19752	9.89e-52	3.42e-51
NMU	0.38649	0.303864	0.200697	3.32248	3.18371	2.72874	3.36152	0.870131	1.04e-31	2.61e-31
SAMD4A	3.80969	3.54508	2.85994	34.7125	35.055	34.9454	3.36088	4.27205	3.61e-259	6.84e-258
TRIM38	2.26373	2.43092	2.45854	23.3565	26.5309	23.4583	3.35729	3.76415	1.92e-163	1.99e-162
EXPH5	0.38649	1.06353	0.953313	9.57073	7.53136	8.1422	3.35678	2.24972	6.02e-60	2.31e-59
LINC00934	0.276065	0.405153	0.351221	3.32248	3.45758	4.00508	3.35513	1.07971	4.1e-36	1.11e-35
ESRG	0.662555	1.01288	0.602092	10.0666	5.58005	7.96615	3.35243	2.15323	2.45e-34	6.42e-34
RYR2	7.17768	9.31851	7.22511	78.4502	84.1116	79.9256	3.35146	5.47701	0	0
DOCK6	11.7051	11.952	13.0453	128.139	120.194	126.842	3.35024	6.10458	0	0
PKIB	0.828194	1.16481	0.702441	8.67812	9.6196	9.2425	3.34758	2.37848	2.08e-82	1.03e-81
IFIT3	0.220852	0.455797	0.150523	3.17371	2.73867	2.72874	3.34402	0.777436	3.27e-30	7.98e-30
PCDH8	1.15947	1.06353	1.25436	11.4551	12.324	11.4871	3.33951	2.72672	1.05e-104	6.58e-104
GALR1	0.220852	0.354508	0.200697	2.72741	2.29364	3.08083	3.33814	0.689239	5.79e-27	1.33e-26
TGFBR2	2.81586	3.74766	3.21116	30.7453	34.7812	33.185	3.33239	4.18998	2.37e-204	3.31e-203
GBP5	0.276065	0.25322	0.200697	3.02494	2.05401	2.50868	3.3322	0.597071	2.13e-24	4.66e-24
CMKLR1	1.2699	1.36739	1.60558	14.3313	13.7618	14.832	3.32646	3.00361	7.37e-123	5.43e-122
SOX8	1.87724	2.38027	2.00697	19.5878	20.7112	22.7541	3.32509	3.5506	2.31e-143	2.03e-142
LOC100132891	1.38032	1.56997	1.50523	14.6784	15.3366	14.744	3.32312	3.06442	1.48e-131	1.17e-130
SLC7A4	0.331278	0.557085	0.451569	4.1655	4.17648	5.32544	3.32123	1.40451	8.99e-41	2.62e-40
ZNF214	0.276065	0.151932	0.200697	1.63645	2.22517	2.46467	3.32048	0.376638	8.78e-22	1.83e-21
PLXNC1	1.98767	2.38027	1.7561	20.7779	21.4644	19.0131	3.32018	3.51033	3.02e-146	2.71e-145
ALOXE3	0.607342	0.405153	0.401395	4.6118	5.03232	4.4452	3.31961	1.45129	1.97e-46	6.33e-46
MUC4	1.98767	2.48156	2.40837	27.0757	20.1635	21.9619	3.31852	3.6816	4.54e-104	2.83e-103
CNTN2	1.87724	1.36739	2.60907	17.5546	20.6428	20.2895	3.31787	3.44525	4.02e-114	2.75e-113
LGI1	0.828194	0.405153	0.351221	4.46303	6.23049	4.88532	3.31766	1.59497	1.12e-38	3.14e-38
PACSIN1	1.87724	2.27898	2.05715	22.6623	20.5743	19.1012	3.31754	3.53419	1.85e-137	1.55e-136
RAB6B	13.9137	13.8258	13.3464	135.676	134.572	139.298	3.31708	6.23406	0	0
LINC00698	0.441703	0.405153	0.852964	5.15728	5.40888	6.64579	3.31608	1.72376	1.65e-46	5.28e-46
SH3D19	2.59501	2.88671	2.20767	25.1418	26.9417	24.2505	3.31232	3.82491	5.52e-177	6.38e-176
TGM2	6.18385	6.4318	6.62302	61.1435	66.6867	63.2011	3.31144	5.13816	0	0
RTBDN	2.37416	2.07641	2.05715	22.7615	20.677	21.2577	3.31021	3.5881	7.94e-163	8.2e-162
FLJ25758	0.552129	0.607729	0.602092	6.0003	6.16202	5.36945	3.30295	1.75205	5.26e-56	1.93e-55
ARNTL2	2.92628	3.39315	2.40837	27.77	29.1669	29.1799	3.30249	3.99762	1.36e-208	1.95e-207
ATP1B2	1.10426	1.06353	1.60558	12.5461	13.3853	11.3991	3.29847	2.8102	1.64e-93	9.21e-93
KIAA1324	3.47841	3.54508	2.65924	31.39	32.6245	30.4562	3.28925	4.13137	1.72e-218	2.61e-217
PRRX2	0.717768	1.36739	1.15401	10.6617	11.434	9.90267	3.28869	2.59338	1.49e-84	7.6e-84
HIF3A	2.9815	3.34251	4.01395	36.8448	29.1669	35.7376	3.28859	4.23542	4.33e-141	3.74e-140
ELL2	2.59501	3.39315	3.46203	31.4396	30.0912	31.5125	3.28857	4.10813	1.29e-223	2.04e-222
C1R	2.20852	2.78542	2.10732	22.216	24.7165	22.402	3.28616	3.69016	4.05e-158	4e-157
KCNK15	1.10426	0.709017	0.903139	8.57894	8.07909	9.85866	3.28319	2.32877	9.07e-69	3.87e-68
BMF	4.6931	7.6979	7.57633	64.1685	67.2345	63.7732	3.27978	5.17102	3.47e-257	6.5e-256
ACKR3	0.220852	0.962237	0.903139	7.04167	7.46289	6.20568	3.27836	1.98447	3.08e-54	1.1e-53
VIM	123.898	121.951	124.583	1166.34	1240.65	1181.32	3.27616	9.36624	0	0
GGT5	0.110426	0.303864	0.501744	2.87618	3.14948	3.12484	3.27387	0.865313	2.68e-31	6.67e-31
LRRC36	0	0.303864	0.200697	1.58686	1.6432	1.93652	3.27235	0.105866	2.75e-19	5.45e-19
NCKAP5	1.04905	1.01288	1.35471	10.1658	11.7078	11.179	3.26972	2.64192	6.28e-90	3.41e-89
CMPK2	1.43554	0.962237	1.80628	13.042	13.8303	13.6877	3.26695	2.93025	4.3e-110	2.81e-109
ABCC3	3.20235	3.49444	2.80976	32.6793	29.4408	29.1359	3.2587	4.08353	3.73e-191	4.76e-190
KCNMB4	2.87107	1.82319	2.25785	22.7119	21.8067	21.5218	3.25224	3.62361	1.78e-162	1.83e-161
ADCY5	3.8649	3.29186	4.06412	37.1919	34.0965	35.1215	3.24162	4.30495	2.18e-230	3.56e-229
HES2	0.38649	0.506441	0.250872	3.81837	3.21794	3.96107	3.23672	1.11149	1.35e-34	3.54e-34
DUSP2	0.0552129	0.303864	0.200697	1.98357	1.98554	1.54042	3.23667	0.195133	2.37e-19	4.68e-19
EPB41L3	6.62555	5.67214	7.22511	62.1849	61.1752	60.3843	3.23319	5.0893	0	0
ANKRD29	0.93862	0.759661	0.401395	7.04167	6.19625	6.46975	3.22844	1.9187	8.03e-58	3.01e-57
ANKRD20A5P	0.110426	0.202576	0.401395	2.57864	2.39634	1.98053	3.22763	0.499429	3.6e-23	7.71e-23
NLGN3	2.09809	1.97512	2.91011	22.3152	22.9364	20.4215	3.22724	3.61755	8.76e-144	7.72e-143
STK17A	5.74214	5.21634	5.46901	52.2175	50.9736	50.6577	3.22704	4.83511	0	0
LRRCC1	1.21468	1.01288	1.65575	11.4055	12.2213	12.8515	3.22449	2.78397	2.04e-96	1.18e-95
WNT11	1.98767	2.27898	1.70593	17.8025	19.1365	18.7931	3.22175	3.38519	6.97e-145	6.2e-144
SCUBE1	11.8156	12.2559	15.3032	119.857	127.588	120.196	3.22005	6.0876	0	0
GRIA2	2.1533	3.4438	2.50872	27.2245	23.9634	24.9987	3.21984	3.82853	3.41e-150	3.16e-149
LINC00668	0.662555	0.607729	0.451569	5.554	5.37465	5.1934	3.21981	1.64235	2.02e-52	7.03e-52
IRAK3	0.496916	0.202576	0.100349	2.33069	2.46481	2.5967	3.21947	0.585929	2.56e-25	5.72e-25
SHC4	0.93862	0.962237	0.852964	7.78551	9.37996	8.45028	3.21906	2.28988	2.02e-69	8.69e-69
SCN1B	0.331278	0.962237	1.05366	7.3888	6.91515	8.09819	3.21864	2.09636	4.18e-59	1.59e-58
BMP4	0.993833	0.25322	0.351221	4.76057	4.92961	4.92933	3.21603	1.51071	6.29e-44	1.93e-43
FAM124B	0.496916	0.658373	0.652267	6.04989	5.51158	5.50149	3.21434	1.71907	1.62e-54	5.82e-54
FSTL4	1.98767	3.24122	2.1575	20.7283	24.5796	23.0182	3.20446	3.67679	8.87e-124	6.6e-123
AHNAK	58.1944	67.6098	61.4636	547.862	617.605	559.215	3.20265	8.31665	0	0
KIF13A	3.14714	3.24122	2.30802	25.4393	28.4822	25.835	3.20186	3.89822	7.4e-164	7.69e-163
ZNF727P	0.552129	0.860949	0.551918	6.99208	6.05932	5.28143	3.20099	1.81962	4.56e-48	1.5e-47
CYP27A1	1.2699	1.11417	0.903139	8.23182	11.0916	10.7389	3.19952	2.51711	6.75e-61	2.62e-60
LINC01057	1.04905	1.21546	1.45506	13.9842	9.75653	10.7829	3.19567	2.70439	5.09e-58	1.91e-57
RAB3IP	4.91395	5.11505	3.81325	42.9443	42.4495	41.1511	3.19376	4.55839	1.46e-271	2.94e-270
DENND1C	0.441703	0.455797	0.852964	6.29783	4.99808	5.06137	3.19111	1.65993	5.27e-44	1.62e-43
LINC01137	0.441703	0.354508	0.250872	2.92577	3.52604	3.08083	3.18932	0.932962	1.64e-31	4.09e-31
NEIL1	0.220852	0.405153	0.200697	2.62823	2.39634	2.72874	3.18873	0.645426	9.97e-27	2.29e-26
STAT6	0.883407	1.11417	1.20418	10.3642	8.93493	10.2108	3.18348	2.486	1.28e-77	6.02e-77
RRAD	0.165639	0.151932	0.200697	1.98357	1.40357	1.54042	3.18255	0.0408205	6.6e-17	1.24e-16
SEMA3E	15.4596	15.649	14.6007	134.734	144.636	134.632	3.18039	6.26282	0	0
SMAGP	3.58884	2.38027	2.30802	23.8524	24.34	26.3191	3.17864	3.8032	2.97e-151	2.78e-150
USP18	0.110426	0.303864	0.702441	3.62002	3.08101	3.82903	3.17789	1.05598	4.1e-31	1.02e-30
FBXL13	0.110426	0.354508	0.250872	2.777	2.01977	1.98053	3.17538	0.460833	9.96e-22	2.07e-21
CCDC153	0.276065	0.455797	0.200697	3.02494	3.21794	2.28862	3.17454	0.782256	3.41e-26	7.74e-26
TSPAN10	0.496916	0.405153	0.150523	3.2233	2.67021	3.697	3.1733	0.931091	5.27e-28	1.24e-27
SPARC	153.602	152.996	165.575	1377.79	1488.95	1389.72	3.17214	9.62256	0	0
TRG-AS1	0.441703	0.354508	0.451569	3.17371	3.90261	4.22514	3.17136	1.16321	2.31e-34	6.05e-34
APOBEC3B	0.717768	0.607729	0.652267	5.65317	6.67552	5.45747	3.17079	1.78688	1.95e-50	6.63e-50
COL6A2	35.4467	40.3127	36.4266	304.726	355.172	350.379	3.17043	7.54883	0	0
SHROOM4	1.43554	2.32963	1.50523	15.5214	17.1167	15.0081	3.17018	3.16744	2.49e-106	1.58e-105
NPTX2	6.23906	8.00176	7.97773	63.7222	70.1101	66.678	3.16955	5.22079	0	0
PLLP	0.717768	0.860949	0.953313	6.79373	8.62683	7.394	3.16682	2.13328	1.19e-57	4.43e-57
NAGS	0.607342	0.759661	1.20418	7.63674	8.18179	7.52603	3.16544	2.16234	4.84e-68	2.05e-67
TRIM21	1.38032	2.22834	1.50523	14.2817	15.542	16.3284	3.16537	3.12217	2.42e-107	1.55e-106
KIF21B	8.1163	8.25498	9.73383	76.8633	79.4558	78.2971	3.16518	5.44695	0	0
SSC5D	2.04288	2.17769	2.50872	21.2738	18.5203	20.9497	3.16255	3.51107	9.74e-132	7.73e-131
EPHA7	3.58884	3.13993	2.85994	30.9933	28.6876	26.099	3.1621	4.00494	2.71e-158	2.68e-157
DTX4	3.75448	3.39315	3.01046	29.1089	30.0912	31.5125	3.16148	4.08538	1.84e-205	2.57e-204
C3orf55	0.662555	0.25322	0.652267	4.76057	4.17648	5.1934	3.15867	1.46321	1.17e-40	3.39e-40
LPP-AS2	0.110426	0.506441	0.301046	3.2233	2.73867	2.55269	3.15749	0.772026	2.03e-27	4.72e-27
TMPRSS15	0.717768	0.810305	0.652267	7.24003	6.29895	6.11765	3.15602	1.92072	6.92e-57	2.57e-56
COL11A2	3.03671	2.73478	3.61255	27.9683	26.1886	29.796	3.15492	3.97412	2.89e-168	3.13e-167
SGK223	8.77885	8.15369	10.5366	83.0124	83.1873	78.8253	3.15468	5.5104	0	0
RASSF8	9.05492	7.90047	7.47598	70.7143	72.7461	73.0157	3.15122	5.33333	0	0
ZNF843	0.38649	0.557085	0.451569	3.6696	4.82691	3.96107	3.15112	1.30059	2.41e-36	6.53e-36
GOLGA7B	4.19618	3.84895	3.9136	36.4977	32.1794	37.7182	3.14996	4.31347	1.11e-184	1.36e-183
HAP1	1.21468	2.32963	2.30802	18.8439	14.4807	19.2332	3.14745	3.30521	1.02e-69	4.42e-69
VIPR2	0.496916	1.41803	0.903139	8.38058	8.59259	8.40627	3.14682	2.27973	4.59e-71	2.01e-70
ITGA7	3.31278	2.83607	2.55889	23.5053	23.7922	29.708	3.14606	3.85259	3.91e-113	2.64e-112
S100A11	29.5941	30.7409	29.3018	276.857	269.52	246.202	3.14393	7.20166	0	0
REPS2	0.220852	1.11417	0.852964	6.49619	6.94939	6.33771	3.14376	1.93269	1.98e-53	7.01e-53
LOC100996291	0.220852	0.25322	0.150523	1.53727	1.60897	2.50868	3.14255	0.233385	2.74e-17	5.2e-17
PPL	6.90162	6.48244	5.36866	54.8953	53.9177	55.8951	3.13701	4.94205	0	0
NOXA1	0.276065	0.303864	0.602092	4.01673	2.67021	4.04909	3.13638	1.08141	5.31e-26	1.2e-25
SYTL4	0.331278	0.25322	0.250872	2.87618	2.32787	2.28862	3.1346	0.602549	1.3e-24	2.87e-24
MPZL3	1.2699	1.31675	1.30453	11.3063	11.3313	11.6631	3.13316	2.70533	1.2e-99	7.14e-99
SCN4B	4.6931	5.36827	4.41534	39.8202	44.0584	43.0436	3.13257	4.56893	1.48e-244	2.62e-243
STARD8	0.276065	0.810305	0.80279	4.6118	5.75122	6.51376	3.13181	1.71519	2.37e-39	6.76e-39
THNSL2	1.43554	1.67125	1.15401	11.6039	12.2213	13.5997	3.13148	2.82904	1.9e-90	1.04e-89
ALPK2	1.54596	2.73478	1.70593	15.9181	18.8969	17.8248	3.12989	3.31304	3.34e-99	1.98e-98
CSTA	0.496916	0.303864	0.150523	2.82659	2.63597	2.86077	3.12534	0.748597	1.95e-27	4.55e-27
PDE8B	2.20852	1.92447	2.1575	19.0423	17.4248	18.485	3.12141	3.37342	1.2e-137	1.01e-136
WDR72	0.662555	1.06353	0.551918	7.3888	6.36742	6.2937	3.11815	1.95147	7.97e-55	2.88e-54
PERM1	0.165639	0.405153	0.150523	2.62823	1.5405	2.37664	3.11745	0.412675	3e-18	5.82e-18
SLC9A9	1.43554	1.87383	1.15401	13.5379	13.0087	12.3233	3.1161	2.8834	5.64e-100	3.36e-99
ESYT3	1.49075	1.51932	1.10384	11.1576	10.9889	13.5116	3.11222	2.76196	1.45e-75	6.66e-75
LYNX1	0.883407	1.01288	0.752616	8.03346	7.53136	7.48202	3.11022	2.1483	5.54e-69	2.37e-68
WNT7B	1.54596	0.911593	1.25436	9.96744	11.0574	10.8269	3.10894	2.60556	2.24e-84	1.14e-83
TMSB4X	55.3233	46.7951	45.9597	415.608	448.39	410.983	3.10786	7.89085	0	0
PLB1	0.165639	0.25322	0.250872	1.58686	2.05401	2.24461	3.10402	0.297694	7.54e-20	1.51e-19
GALNTL6	1.10426	1.21546	0.953313	8.97565	9.85923	9.28651	3.10238	2.43048	4.24e-80	2.06e-79
FRRS1	1.54596	1.87383	2.1575	15.4718	14.8231	18.0009	3.10163	3.19149	8.94e-97	5.19e-96
AHNAK2	13.5824	16.0542	16.5575	123.973	136.66	136.525	3.10123	6.21066	0	0
CERS4	2.26373	2.68414	2.10732	21.1746	19.5131	20.1134	3.10007	3.51938	3.37e-147	3.06e-146
ACSS1	0.993833	0.911593	0.752616	7.43839	7.77099	7.57004	3.0991	2.13528	2.95e-69	1.27e-68
ADAMTS6	1.98767	1.56997	0.903139	12.794	11.9817	13.2916	3.09907	2.85621	1.79e-87	9.48e-87
PNMA3	1.2699	2.17769	2.1575	16.2157	15.0285	17.3407	3.09687	3.19975	1.51e-103	9.31e-103
SYNDIG1	0.38649	0.658373	0.852964	5.65317	6.05932	4.70927	3.09129	1.68105	3.82e-43	1.16e-42
C5orf47	0.38649	0.101288	0.250872	2.52905	1.84861	2.02455	3.0897	0.394361	3.77e-20	7.6e-20
ZNF641	6.34949	6.12793	5.77005	51.5232	51.3844	52.2421	3.08824	4.86112	0	0
SPECC1	0.38649	0.506441	0.652267	3.96714	4.68998	4.62125	3.08682	1.39028	1.06e-40	3.09e-40
SSX1	0.276065	0.354508	0.100349	2.777	2.08824	1.45239	3.0796	0.380051	3.87e-17	7.32e-17
DKK1	40.4159	42.0346	37.681	315.834	357.294	337.791	3.07373	7.5598	0	0
SHC2	10.4352	11.3443	9.63348	89.8557	80.1405	94.8456	3.07345	5.63037	8.06e-290	1.81e-288
STMN4	8.17151	6.63437	9.18191	66.8463	71.3082	63.5972	3.07282	5.23998	4.84e-269	9.62e-268
ENC1	135.272	121.09	131.858	1055.76	1111.56	1089.03	3.06875	9.24697	0	0
SYT17	4.19618	3.08929	5.16796	33.2248	34.3361	36.3978	3.05947	4.29023	6.1e-171	6.76e-170
DNAAF3	0.772981	1.2661	0.652267	6.34742	7.25749	8.97842	3.05869	2.12664	4.05e-44	1.25e-43
KEL	0.828194	0.151932	0.652267	4.66139	4.10801	4.84131	3.05795	1.42216	4.21e-37	1.15e-36
ECM1	3.03671	1.92447	2.55889	20.7779	22.149	19.3212	3.05611	3.55963	1.68e-123	1.24e-122
ICAM5	2.48458	2.93736	2.45854	20.4804	22.2175	22.9302	3.05575	3.63399	8.23e-147	7.44e-146
SYDE1	3.80969	3.74766	3.51221	29.2081	31.529	31.0724	3.05394	4.11365	5.77e-204	8.02e-203
FGF13	5.41087	5.82407	5.6697	47.4569	48.8169	44.1879	3.05333	4.72209	3.4e-264	6.59e-263
ANXA4	0.93862	1.31675	1.25436	9.6699	10.407	9.19848	3.05088	2.49132	7.8e-78	3.68e-77
FAM71F2	0.276065	0.25322	0.652267	3.12412	2.29364	4.62125	3.04838	0.999969	6.17e-18	1.19e-17
LYPD6	1.43554	0.658373	0.702441	8.38058	7.15479	7.48202	3.04796	2.15285	5.27e-56	1.93e-55
PON2	7.34332	7.95112	9.83418	70.2184	69.9389	68.3064	3.04699	5.28898	0	0
QPCT	9.3862	8.55885	9.784	75.7228	77.6414	75.7444	3.04683	5.42532	0	0
ZFYVE28	1.76681	2.58285	2.05715	18.6456	16.432	18.353	3.04602	3.34016	2.69e-115	1.86e-114
ANGPTL4	1.82203	1.41803	1.60558	10.4633	14.4807	14.832	3.04181	2.92685	4.7e-61	1.83e-60
TSPAN8	10.7665	9.67302	11.1889	86.0374	86.4737	87.8037	3.04078	5.60945	0	0
HAPLN2	0.772981	0.860949	1.45506	8.2814	8.42143	9.02244	3.03966	2.3093	1.61e-69	6.92e-69
RASGRP2	1.54596	1.51932	1.40488	13.5379	10.0989	13.2916	3.03563	2.8164	3.88e-63	1.55e-62
PLXNA4	53.667	48.5677	51.4287	407.376	452.669	399.012	3.03552	7.88034	0	0
FAM133A	1.38032	0.759661	0.652267	7.68633	7.01785	8.05417	3.03339	2.13908	7.72e-58	2.89e-57
TCEA3	0.110426	0.202576	0.301046	1.78521	1.4378	2.02455	3.02347	0.138552	2.87e-17	5.43e-17
PAXIP1OS	1.82203	0.860949	1.50523	11.8518	11.879	10.1227	3.02122	2.69961	2.61e-70	1.13e-69
SMARCD3	5.79736	5.82407	5.61953	48.3991	46.3863	45.0242	3.01766	4.71899	2.87e-282	6.13e-281
ST3GAL1	8.94449	8.81207	8.98121	70.5655	71.8218	73.984	3.01608	5.34634	0	0
SMPDL3A	1.43554	1.67125	1.55541	14.2321	10.9205	12.8955	3.01397	2.86086	2.15e-72	9.57e-72
PLCE1	6.90162	5.11505	4.01395	45.2254	41.2855	42.3394	3.01316	4.60315	1.19e-166	1.26e-165
PHLDA3	0.662555	1.41803	1.40488	8.13264	10.0646	10.2108	3.01054	2.45358	3.34e-57	1.25e-56
ELF4	1.76681	3.59573	1.45506	18.0505	19.4446	17.6928	3.01015	3.39197	1.93e-62	7.62e-62
CACNB4	0.883407	1.11417	1.20418	9.27319	8.01062	8.8904	3.01013	2.33454	2.48e-68	1.05e-67
PFN4	0.165639	0.101288	0.451569	1.93398	1.74591	2.33263	3.00964	0.322143	4.31e-19	8.49e-19
NOX3	2.09809	1.82319	1.60558	15.4718	14.1726	14.92	3.0091	3.08782	2.45e-111	1.62e-110
C1RL	2.42937	3.19058	2.50872	22.5135	21.7725	21.3898	3.00705	3.63922	1.98e-155	1.91e-154
ZFP92	0.165639	0.303864	0.200697	1.8348	1.71167	2.02455	3.00623	0.224414	6.38e-19	1.25e-18
REP15	0.165639	0.354508	0.301046	2.57864	2.32787	1.89251	3.00472	0.488391	2.25e-21	4.64e-21
COL7A1	1.82203	2.27898	1.70593	14.8272	13.7618	18.2649	3.00452	3.15868	1.65e-74	7.52e-74
GRAMD1C	0.441703	0.860949	0.301046	3.6696	4.68998	4.57724	3.00383	1.36453	2.52e-34	6.59e-34
PARP14	6.12863	6.07729	5.16796	46.118	46.1809	46.5646	2.99988	4.71161	3.88e-293	8.88e-292
PRSS12	82.3225	78.7009	81.2825	657.752	646.019	632.495	2.99851	8.50486	0	0
SDSL	2.76065	3.19058	1.45506	18.1993	20.5743	20.1134	2.9957	3.48701	2.46e-92	1.37e-91
SEC14L2	1.38032	1.62061	1.30453	10.7113	11.3313	12.4114	2.99543	2.7261	1e-84	5.13e-84
SPOCK2	6.23906	5.57085	5.8704	44.9775	48.7142	46.6526	2.99195	4.7281	3.35e-271	6.73e-270
HOXD11	1.98767	2.22834	1.35471	15.819	13.3853	15.2721	2.99121	3.08598	3.03e-89	1.63e-88
LRRC4B	12.6438	12.1039	12.6439	95.7073	96.1617	105.276	2.98991	5.80528	0	0
HAPLN4	3.20235	3.13993	3.81325	26.4807	27.7976	26.4952	2.98911	3.93716	1.87e-183	2.26e-182
ENPP4	6.18385	6.38115	6.0711	49.3909	49.6727	48.8092	2.98726	4.80295	4.24706502004615e-316	1.09479898310992e-314
C10orf10	0.441703	0.557085	0.401395	3.71919	3.90261	3.56496	2.98549	1.16456	7.18e-35	1.9e-34
NR3C2	0.496916	0.303864	0.652267	3.07453	4.34765	4.09311	2.98487	1.21001	3.2e-30	7.83e-30
LRIG3	0.441703	0.202576	0.250872	2.62823	1.98554	2.55269	2.97822	0.554959	6.07e-22	1.27e-21
ANKRD6	4.91395	4.81119	3.61255	37.1423	31.7344	36.0897	2.97521	4.31262	5.91e-157	5.78e-156
SYCP2	0.993833	0.455797	0.852964	5.85153	5.75122	6.51376	2.97485	1.82761	5.08e-50	1.72e-49
SLC5A5	0.276065	0.151932	0.903139	3.76878	3.45758	3.52095	2.97438	1.10616	4.05e-30	9.86e-30
STEAP2	1.10426	0.709017	1.55541	8.82689	7.18902	10.6509	2.97187	2.36448	4.39e-39	1.25e-38
WNT2B	0.662555	0.658373	0.652267	4.90934	5.47735	5.06137	2.96535	1.61059	2.14e-46	6.87e-46
SCN3A	13.9689	12.0533	13.1457	105.179	100.407	99.8189	2.96371	5.84775	0	0
FBN1	29.2628	26.2843	27.7966	199.002	233.198	216.274	2.96175	6.9324	0	0
GABARAPL1	9.22056	11.8507	9.13174	79.7891	77.7441	78.2531	2.96124	5.47554	0	0
GALNT10	17.5577	14.7881	19.7185	133.494	141.213	130.407	2.96017	6.25481	0	0
ALS2CL	0.993833	1.67125	1.85645	12.8436	11.1943	11.7072	2.95999	2.77872	4.37e-80	2.12e-79
NOTCH3	16.0117	19.7005	19.2168	134.486	146.93	146.736	2.95981	6.33417	0	0
LOXL4	1.65639	1.2661	1.20418	10.5625	11.0916	10.2988	2.95906	2.62511	1.11e-84	5.65e-84
HAS2-AS1	0.276065	0.25322	0.250872	2.38028	1.98554	1.8485	2.95878	0.37123	7.95e-20	1.59e-19
C1orf204	0.883407	0.455797	0.250872	4.21509	3.01254	5.10538	2.95599	1.29269	4.28e-22	8.99e-22
LOC100506474	1.15947	0.557085	0.652267	6.84332	6.05932	5.41346	2.95588	1.8445	8.31e-45	2.58e-44
NKAIN4	0.993833	1.2661	1.25436	8.67812	9.17456	9.55058	2.9528	2.40815	6.85e-75	3.13e-74
C1QTNF2	0.496916	0.759661	0.702441	6.24825	4.68998	4.53322	2.9512	1.60546	5.97e-36	1.61e-35
TMEM154	1.49075	1.41803	0.501744	8.03346	10.0989	8.01016	2.94954	2.34672	2.31e-42	6.91e-42
PHACTR1	0.717768	0.607729	0.752616	6.19866	4.68998	5.36945	2.94577	1.67506	8.07e-41	2.35e-40
CRTAC1	4.14097	2.43092	4.66622	29.456	29.5435	27.5074	2.94518	4.04017	2.93e-124	2.19e-123
ADARB2	0.276065	0.354508	0.150523	2.23152	1.71167	2.24461	2.94424	0.362582	3.97e-19	7.83e-19
LGALS1	55.7098	52.9737	56.396	386.796	445.206	437.258	2.94326	7.90223	0	0
FOLR1	0.165639	0.405153	0.250872	2.47946	2.15671	1.89251	2.9429	0.4389	1.85e-20	3.75e-20
THBS4	4.41703	3.4438	4.86691	32.3322	32.8983	32.6568	2.94289	4.21703	9.91e-202	1.35e-200
NMRK1	1.15947	1.16481	1.15401	10.6617	8.07909	8.23022	2.94071	2.38338	2.9e-53	1.02e-52
LOC100506457	1.04905	0.911593	0.702441	6.89291	6.94939	6.55777	2.93853	1.99768	8.54e-59	3.24e-58
LLGL2	1.87724	2.38027	2.25785	15.6206	16.3636	18.1329	2.93566	3.26268	3.71e-107	2.36e-106
TMEM59L	27.6065	26.3856	26.0907	194.985	207.181	210.025	2.93565	6.85231	0	0
MYO18B	1.49075	1.21546	1.45506	10.5129	9.7223	11.7072	2.93335	2.62462	1.36e-72	6.07e-72
MSX2	17.7786	19.1435	17.8621	139.792	146.108	132.212	2.93189	6.30346	0	0
MARK1	6.62555	4.7099	4.96726	41.4566	40.2928	42.0754	2.93046	4.55544	1.42e-221	2.21e-220
SLC22A18	1.21468	1.06353	0.652267	6.69455	7.83946	7.61406	2.92786	2.11593	5.95e-56	2.18e-55
ERBB3	0.883407	1.16481	1.7561	9.37237	9.89346	9.9907	2.92661	2.50241	1.12e-73	5.05e-73
TRIM7	1.15947	1.21546	1.15401	9.76908	8.18179	9.11046	2.9242	2.39072	3.65e-66	1.51e-65
RSAD2	0.110426	0.151932	0.401395	2.18193	1.57474	1.54042	2.92365	0.158415	2.71e-16	5.05e-16
FLJ23867	0.883407	1.01288	0.80279	5.75235	7.29172	7.43801	2.92353	2.00727	3.36e-48	1.1e-47
GCNT1	0.772981	0.607729	0.551918	4.26468	5.40888	4.88532	2.9223	1.53652	4.49e-39	1.27e-38
PPARG	1.21468	1.31675	1.15401	9.86826	9.55113	8.58232	2.91934	2.44192	2.41e-71	1.06e-70
CP	0.165639	0.25322	0.200697	1.53727	1.60897	1.67245	2.91922	0.0488103	3.19e-16	5.91e-16
VENTX	0.220852	0.0506441	0.501744	1.68603	1.6432	2.68472	2.91669	0.332427	2.34e-15	4.27e-15
SDK2	12.5885	12.8129	10.8377	84.996	96.9149	90.9726	2.9155	5.69178	1.27126425618062e-316	3.28282656513291e-315
PALMD	13.3063	11.6988	12.2927	96.104	94.4501	89.8283	2.91173	5.73089	0	0
PLEKHG4	3.14714	4.81119	2.75959	27.1749	25.7435	28.0796	2.91151	3.94892	1.65e-123	1.23e-122
GSTO2	0.276065	0.810305	0.301046	3.12412	3.76568	3.697	2.91138	1.09896	1.65e-29	3.99e-29
LMCD1	1.49075	2.32963	3.41186	19.191	17.9041	17.8248	2.90701	3.39443	5.19e-88	2.76e-87
AIM1L	0.276065	0.455797	0.200697	2.08275	2.36211	2.64071	2.90443	0.558055	3.99e-22	8.39e-22
C8orf31	2.81586	2.38027	1.65575	18.1497	15.9185	17.0326	2.90048	3.29423	1.33e-100	8.03e-100
NDN	7.28811	7.29275	6.72337	51.4241	52.5826	54.3547	2.89447	4.912	1.02e-301	2.46e-300
IRF6	2.04288	1.92447	2.60907	16.7116	16.1239	16.2844	2.89274	3.23858	3.33e-120	2.4e-119
LPP	14.5762	16.8645	14.5506	115.245	115.23	111.174	2.89147	6.01726	0	0
LINC00950	0.220852	0.709017	0.250872	2.92577	2.56751	3.52095	2.89086	0.87387	1.23e-23	2.66e-23
FNDC4	1.7116	1.97512	2.70942	15.3231	16.0897	16.2844	2.88866	3.19767	2.2e-109	1.43e-108
IL10RA	0.165639	0.455797	0.702441	2.42987	3.73144	3.78502	2.88164	1.02113	2.28e-22	4.81e-22
NLRC5	2.31894	2.43092	3.7129	19.7861	20.5743	22.358	2.88056	3.58776	1.29e-110	8.45e-110
MYO3B	0.276065	0.607729	0.602092	4.31426	4.00531	2.86077	2.88038	1.17176	2.61e-26	5.94e-26
METRNL	5.963	5.77342	5.26831	38.4813	43.4765	42.7795	2.87839	4.57223	3.24e-208	4.64e-207
LHX1	1.54596	0.354508	0.401395	6.4466	5.68275	4.57724	2.87791	1.72631	1.83e-20	3.72e-20
KLHL35	0.110426	0.405153	0.652267	3.32248	2.63597	2.99281	2.87734	0.863119	3.45e-25	7.71e-25
LOC100507351	2.37416	2.58285	2.30802	18.0009	16.8429	18.7491	2.87615	3.36417	2.9e-120	2.09e-119
MAP3K9	5.19001	3.84895	6.37215	37.5391	36.7667	38.8625	2.87388	4.43224	8.87e-168	9.57e-167
EPS8L1	0.496916	0.709017	0.80279	4.36385	5.13502	5.36945	2.87331	1.56704	1.69e-40	4.91e-40
CNFN	0.331278	0.354508	0.301046	2.72741	2.46481	2.15658	2.87163	0.605513	2.59e-22	5.46e-22
SGK1	21.1465	19.1435	17.4105	142.024	141.453	137.713	2.87046	6.32152	0	0
NAALADL2	0.552129	0.25322	0.250872	2.42987	2.49904	2.77275	2.86911	0.671964	1.8e-23	3.87e-23
PDE1C	3.25756	3.4438	3.11081	24.0508	24.5111	23.1503	2.86871	3.78108	3.37e-163	3.49e-162
ELMOD1	0.607342	0.607729	0.953313	5.50441	4.99808	5.58951	2.86781	1.67189	3.72e-45	1.17e-44
PLA2G16	2.48458	2.83607	2.20767	17.7034	18.623	18.573	2.86566	3.40106	1.44e-129	1.12e-128
ADAM8	0.993833	0.455797	0.852964	6.14907	5.20348	5.50149	2.86476	1.73681	6.56e-44	2.01e-43
AKR1C3	4.25139	4.50732	4.1143	29.704	32.1452	31.7326	2.86259	4.16232	1.15e-190	1.46e-189
LOC100287846	0.607342	1.11417	0.501744	6.29783	4.82691	5.32544	2.86205	1.70043	1.92e-37	5.3e-37
CITED4	0.93862	0.607729	1.30453	6.59537	6.70975	7.57004	2.86203	2.03678	1.12e-51	3.85e-51
IL6R	0.607342	0.911593	0.702441	5.50441	5.27195	5.58951	2.8615	1.69726	2.96e-47	9.6e-47
TMEM45A	3.8649	3.7983	4.91709	28.3155	32.6587	30.1481	2.85547	4.12514	7.6e-150	7.04e-149
PTGIS	2.81586	4.55797	4.01395	28.4642	26.3255	28.2556	2.85358	3.99055	1.12e-143	9.82e-143
LOC254896	0.772981	0.455797	0.351221	3.2233	4.17648	3.87305	2.85311	1.19487	4.34e-30	1.06e-29
CHST7	1.60117	1.46868	1.05366	9.81867	9.34573	10.6509	2.85262	2.53752	4.66e-71	2.04e-70
B4GALNT3	1.76681	2.17769	1.65575	13.3891	14.0699	12.9835	2.84995	2.96929	7.89e-98	4.63e-97
SNCA	9.3862	8.86271	8.83069	61.689	65.112	68.1304	2.84912	5.21587	3.11e-305	7.65e-304
NSUN7	0.828194	0.405153	0.551918	4.21509	4.31341	4.26915	2.84673	1.36335	1.5e-37	4.14e-37
FGF20	0.662555	0.455797	0.301046	3.37207	3.04678	3.82903	2.84572	1.05572	1.38e-28	3.27e-28
GPR161	8.06109	6.73566	10.2356	60.1518	58.9157	60.9124	2.84303	5.10136	1.64e-222	2.57e-221
STK32A	9.27577	11.952	8.12825	69.4745	67.2002	74.204	2.84249	5.32908	2.88e-209	4.16e-208
ISG20	0.441703	0.506441	0.702441	4.41344	3.69721	3.96107	2.83858	1.27735	2.92e-34	7.64e-34
ERAP2	0.165639	0.405153	0.250872	1.88439	1.84861	2.33263	2.83826	0.353308	1.85e-18	3.6e-18
TLR10	0.607342	0.658373	0.702441	4.41344	4.86115	4.84131	2.83368	1.49962	7.5e-41	2.19e-40
LOC100506258	3.97533	3.13993	3.16099	25.4889	23.6553	24.0305	2.83333	3.81386	1.35e-151	1.27e-150
CDS1	2.09809	1.67125	1.30453	11.8518	12.3925	11.6631	2.83137	2.80433	1.49e-86	7.75e-86
ZYG11A	0.607342	0.455797	0.702441	3.6696	4.38188	4.53322	2.82964	1.34402	1.56e-34	4.09e-34
C1RL-AS1	0.165639	0.607729	0.100349	2.13234	1.78014	2.50868	2.82804	0.42475	7.29e-18	1.4e-17
NKX3-1	4.30661	5.16569	4.76657	35.01	34.028	32.3487	2.82676	4.28023	1.21e-196	1.59e-195
MFAP3L	3.20235	4.2541	3.96378	24.8442	29.6119	26.6712	2.82591	3.96269	3.04e-127	2.33e-126
GRIP2	3.97533	5.67214	6.0711	40.564	34.2677	37.4981	2.82578	4.42593	2.16e-137	1.81e-136
IL12RB2	0.220852	0.354508	0.250872	2.03316	2.08824	1.8485	2.82398	0.338655	1.07e-18	2.08e-18
DOCK9	4.63789	4.55797	5.82023	36.3489	36.6982	33.5371	2.82376	4.35247	8.04e-185	9.85e-184
EPHB4	8.44758	6.22922	6.87389	51.7216	50.597	49.3813	2.81988	4.85969	3.21e-249	5.78e-248
TNS3	6.79119	6.63437	7.47598	50.4819	48.5772	48.6771	2.81802	4.82097	7.22e-282	1.54e-280
AKR1C2	2.31894	2.58285	1.60558	14.6288	15.5762	15.5802	2.81727	3.14941	6.38e-102	3.88e-101
ADORA1	2.20852	2.83607	2.60907	17.7034	18.3149	18.0889	2.81528	3.3857	3.17e-128	2.44e-127
TNRC6C-AS1	3.58884	4.55797	3.51221	27.4724	25.8462	29.0478	2.81427	3.98429	3.39e-147	3.08e-146
PAX7	0.883407	0.405153	1.00349	5.65317	4.99808	5.58951	2.81308	1.69136	4.58e-42	1.36e-41
COL5A2	1.7116	2.63349	2.60907	15.4223	17.9726	15.5802	2.80892	3.2457	9.46e-89	5.07e-88
GALNT18	0.828194	0.860949	1.10384	6.0003	6.12779	7.61406	2.80754	1.96467	1.11e-44	3.44e-44
KIAA2022	0.331278	0.354508	0.501744	2.777	2.87561	2.77275	2.80411	0.798755	6.63e-26	1.5e-25
SFRP1	272.2	257.171	275.859	1865.35	1905.06	1849.91	2.80326	10.0649	0	0
MMP11	10.3248	11.1417	11.9917	69.5737	80.3459	83.4905	2.80127	5.48042	2.55e-229	4.16e-228
CD59	27.2752	23.3469	26.0405	171.876	184.381	176.62	2.79931	6.66895	0	0
NTNG2	2.42937	3.39315	3.01046	20.4308	21.2247	20.1134	2.79902	3.57612	3.13e-134	2.56e-133
AMDHD1	0.38649	0.151932	0.301046	1.78521	2.19094	1.8485	2.79895	0.316274	7.27e-18	1.4e-17
PCSK5	0.496916	0.962237	0.401395	5.10769	3.86838	4.22514	2.79774	1.4031	2.18e-31	5.44e-31
THPO	0.441703	0.25322	0.451569	2.08275	2.90984	2.9488	2.79347	0.728363	1.01e-21	2.11e-21
HGFAC	0.38649	0.658373	0.501744	3.27289	2.90984	4.75328	2.79296	1.14725	1.5e-22	3.17e-22
CASC15	1.65639	1.77254	1.40488	11.3063	11.5367	10.6069	2.78988	2.70814	2.55e-82	1.27e-81
DNAH7	0.441703	0.860949	0.351221	3.81837	4.38188	3.30089	2.78846	1.2262	9.04e-29	2.15e-28
FLT4	6.4047	6.27986	7.37563	42.0517	49.707	46.5206	2.78577	4.73102	8.22e-185	1.01e-183
CUBN	1.98767	1.51932	2.50872	12.6453	14.1042	14.788	2.78561	3.015	2.64e-81	1.29e-80
C1orf145	0.93862	0.759661	1.25436	8.67812	6.16202	5.76556	2.78546	2.02269	1.5e-33	3.87e-33
EPB41L2	7.45374	7.09017	8.07807	56.3334	51.624	48.325	2.78545	4.90567	2.6e-213	3.85e-212
ABCC6P1	0.717768	0.354508	0.401395	3.17371	3.35488	3.56496	2.78219	1.04703	9.01e-29	2.15e-28
CDKN2B	8.77885	9.82495	8.62999	65.8545	59.6004	61.4846	2.77525	5.16398	7.99e-276	1.66e-274
KLHDC8A	5.07959	6.07729	4.61604	35.3075	37.0406	35.6496	2.77509	4.3778	1.46e-199	1.94e-198
DKFZp434J0226	0.993833	0.607729	1.10384	8.18223	5.03232	5.50149	2.77476	1.88769	1.96e-27	4.56e-27
LINC00277	6.01821	4.81119	4.86691	39.9689	34.3704	32.8329	2.77214	4.36673	9.7e-136	8.04e-135
LMO7	8.00587	6.63437	8.07807	55.7383	47.9268	51.5379	2.76985	4.89757	2.23e-200	2.99e-199
CPE	25.4532	24.613	22.8795	163.496	166.443	164.824	2.7633	6.56651	0	0
DOCK5	11.7051	11.4962	11.6906	81.5247	77.4018	77.945	2.76146	5.50629	0	0
LINC00920	0.276065	1.06353	0.351221	3.81837	3.86838	4.00508	2.75999	1.24639	4.16e-30	1.01e-29
SPRED3	8.00587	9.36915	8.17842	60.5485	57.2383	55.543	2.75821	5.05769	3.59e-269	7.14e-268
IP6K3	0.276065	0.658373	0.250872	2.38028	2.56751	3.21287	2.75592	0.760067	1.27e-21	2.64e-21
MGC2889	0.276065	0.405153	0.150523	1.93398	1.78014	2.02455	2.75574	0.288916	1.51e-17	2.89e-17
CPED1	1.32511	1.06353	1.00349	9.02524	7.29172	6.68981	2.75555	2.18316	1.86e-45	5.89e-45
FOXD2-AS1	0.552129	0.455797	0.451569	3.71919	2.53327	3.78502	2.75519	1.03011	4.62e-23	9.89e-23
IGSF1	5.1348	5.41891	4.91709	34.9108	33.3776	36.3978	2.75517	4.33504	1.59e-195	2.07e-194
MATN2	2.81586	3.03864	2.3582	19.9349	17.4933	18.2209	2.75488	3.43221	2.47e-109	1.6e-108
RAB3B	8.83407	10.4833	10.2857	64.8132	68.4669	66.634	2.75277	5.26363	6.33336166496966e-315	1.62400726483477e-313
BFSP1	0.331278	0.759661	0.602092	4.11591	3.66298	3.91706	2.75245	1.24461	1.06e-32	2.7e-32
FAM160A1	0.662555	0.911593	0.451569	4.11591	4.79268	4.75328	2.75137	1.46555	4.42e-36	1.19e-35
GRID2	0.110426	0.506441	0.250872	1.73562	2.39634	1.80449	2.74823	0.349169	5.9e-17	1.11e-16
GAS7	0.441703	0.303864	0.200697	1.63645	2.32787	2.33263	2.74576	0.426811	7.11e-18	1.37e-17
NYAP2	1.21468	1.06353	0.953313	7.53757	8.01062	6.07364	2.74509	2.10237	6.63e-45	2.07e-44
CALCRL	1.21468	1.21546	0.451569	5.90112	6.74399	6.51376	2.74313	1.93499	5.6e-44	1.72e-43
RIPPLY3	0.276065	0.557085	0.250872	2.777	2.29364	2.37664	2.74171	0.633124	3.01e-21	6.19e-21
SKOR1	0.441703	0.455797	0.602092	3.32248	3.14948	3.697	2.73658	1.05733	6.08e-29	1.45e-28
CSRP1	14.0793	14.079	13.5471	88.0209	96.6752	92.8651	2.7363	5.73811	0	0
RAB37	3.69927	5.62149	5.26831	30.1007	32.8299	34.6814	2.73471	4.23742	2.49e-133	2.02e-132
KCNJ3	0.607342	1.06353	0.401395	4.31426	4.51881	5.06137	2.73278	1.48782	3.39e-35	9e-35
TENM2	3.47841	3.84895	2.25785	22.1168	22.3887	19.1012	2.73269	3.62717	1.03e-89	5.57e-89
ARHGAP27	1.60117	1.97512	1.9568	12.4469	11.3313	13.3356	2.73239	2.85939	8.33e-78	3.93e-77
PCDHB13	1.49075	1.77254	1.40488	10.2154	10.0646	10.7829	2.72697	2.61021	1.24e-76	5.78e-76
SOX13	3.4232	4.35539	3.81325	26.9766	25.2985	24.8667	2.72672	3.90152	1.74e-150	1.62e-149
MGAT4A	1.32511	1.16481	0.401395	6.0003	6.57282	6.38172	2.72545	1.92193	5.59e-43	1.69e-42
MAFK	4.36182	3.13993	4.01395	24.3483	23.8949	27.8155	2.72457	3.88269	2.21e-116	1.55e-115
MSC	1.04905	0.810305	0.903139	6.09948	6.43589	5.58951	2.71644	1.85977	9e-47	2.9e-46
SOCS3	1.82203	1.7219	1.30453	9.57073	11.9817	10.1227	2.71636	2.64329	3.46e-59	1.32e-58
SCG2	583.545	564.428	532.902	3696.73	3744.21	3570.24	2.71181	11.0468	0	0
AIF1L	3.92012	4.10217	5.71988	31.142	29.6462	29.62	2.70948	4.13051	9.77e-150	9.03e-149
MSX2P1	0.220852	0.405153	0.200697	1.78521	1.95131	1.76048	2.70881	0.244761	1.26e-16	2.36e-16
APLN	0.993833	0.303864	1.00349	5.0581	5.03232	4.92933	2.70714	1.59912	9.47e-38	2.63e-37
GRIN3A	3.4232	3.39315	3.16099	21.2242	23.313	20.4655	2.70679	3.6619	3.06e-122	2.24e-121
CNTNAP5	1.60117	1.87383	2.45854	12.4965	12.4952	13.9958	2.70377	2.93356	4.1e-80	1.98e-79
PAQR9	2.31894	1.01288	1.90663	12.0006	11.1259	10.8709	2.70289	2.74151	2.27e-63	9.07e-63
HBEGF	5.63172	5.67214	5.11779	34.9604	37.8279	33.8891	2.70231	4.37005	4.75e-180	5.61e-179
SEMA3G	1.49075	0.860949	0.752616	6.74414	7.46289	5.76556	2.7007	1.99884	3.14e-39	8.94e-39
PXDN	51.072	53.3788	54.8908	345.687	343.122	346.55	2.6989	7.63863	0	0
ROBO3	16.0117	16.0542	16.2063	114.353	90.7871	108.709	2.69818	5.91895	4.86e-226	7.83e-225
KIAA1549L	5.90778	5.21634	6.47249	35.01	40.9432	37.9823	2.69702	4.46511	7.89e-160	7.94e-159
OCLN	4.08576	4.20346	4.16447	25.5881	25.9489	29.2239	2.69441	3.97199	1.08e-138	9.2e-138
GFY	0.607342	0.202576	0.200697	2.42987	1.88284	2.24461	2.69387	0.468651	7.03e-18	1.35e-17
HS3ST3B1	0.331278	0.25322	0.351221	1.73562	2.19094	2.15658	2.69344	0.383456	5.86e-18	1.13e-17
ULBP3	0.717768	0.405153	0.200697	2.777	3.14948	2.50868	2.69213	0.819246	3.39e-22	7.15e-22
CHRM5	0.883407	1.16481	0.652267	5.90112	5.68275	5.98562	2.6917	1.81647	1.64e-46	5.26e-46
TMEM63A	3.20235	2.83607	3.26133	20.3812	19.65	20.1574	2.69119	3.55279	8.03e-134	6.55e-133
VTN	0.38649	0.557085	0.602092	3.02494	3.76568	3.25688	2.69045	1.05484	2.32e-27	5.4e-27
LOC644554	0.441703	0.759661	0.80279	4.21509	4.27918	4.66526	2.69009	1.41676	7.54e-36	2.02e-35
SLC12A8	4.6931	5.11505	4.66622	31.4892	33.2749	28.6077	2.68952	4.18072	6.97e-148	6.37e-147
HSPA2	9.44141	6.88759	9.33243	55.5896	56.9302	52.6822	2.68917	4.99868	7.76e-209	1.11e-207
LRRC3	0.828194	0.759661	1.85645	6.69455	7.59982	8.1422	2.68885	2.15904	4.56e-39	1.29e-38
GABRG1	0.496916	0.151932	0.150523	1.8348	1.81437	1.45239	2.68636	0.149696	9.51e-15	1.71e-14
CACNG7	24.6802	23.8534	24.2342	158.884	154.324	155.142	2.68592	6.49738	0	0
SERPING1	10.104	10.534	10.5366	70.3671	67.8164	62.4088	2.68392	5.27748	8.72e-269	1.73e-267
NEDD9	0.828194	1.56997	1.90663	10.017	9.5169	8.53831	2.68376	2.47171	4.79e-54	1.71e-53
PRKCH	2.42937	1.7219	1.7561	11.6535	12.3925	13.4676	2.67327	2.88553	1.79e-76	8.33e-76
SCART1	2.59501	2.88671	2.20767	16.662	15.0627	17.4727	2.67161	3.26763	5.11e-93	2.85e-92
CD82	1.32511	1.36739	1.60558	9.37237	8.42143	9.85866	2.67159	2.45174	5.57e-62	2.19e-61
UTS2B	0.276065	0.303864	0.301046	1.98357	1.84861	1.89251	2.66902	0.296345	2.58e-17	4.89e-17
RNASE4	1.04905	0.607729	0.501744	3.52084	4.89538	5.14939	2.6685	1.46961	3.01e-27	6.98e-27
FGF10	0.662555	0.405153	0.602092	4.36385	3.32064	3.03682	2.66558	1.13475	9.58e-25	2.12e-24
CYP1B1	1.98767	1.36739	1.00349	9.52114	10.1331	7.74609	2.66336	2.44509	1.14e-43	3.46e-43
CA10	2.48458	3.29186	3.06064	17.1083	19.6842	19.2772	2.66202	3.45661	3.61e-102	2.2e-101
[truncated: 12,617 more rows]
